# Supplementary material for: EZH2 Depletion Blocks the Proliferation of Colon Cancer Cells
Source: PLoS One. 2011 Jul 13;6(7):e21651. doi: 10.1371/journal.pone.0021651 (PMC3135584; doi:10.1371/journal.pone.0021651)
Supplement: Table S1 — Transcripts significantly affected upon EZH2 depletion in DLD1 cells. (XLS) [file pone.0021651.s002.xls]

## Sheet: Sheet1
Probe ID	Symbol	Entrez ID	logFC	linear FC	p Value	adj.pVal	Ontology_Process	Ontology_Function	Definition
620102	MALL	7851	3.28319	9.73505	9.56146e-12	4.59868e-07	Any process involved in the maintenance of an internal equilibrium of cholesterol within an organism or cell [goid 42632] [pmid 11294831] [evidence NAS]	Interacting selectively with any protein or protein complex (a complex of two or more proteins that may include other nonprotein molecules) [goid 5515] [pmid 11294831] [evidence IPI]	Homo sapiens mal, T-cell differentiation protein-like (MALL), mRNA.
4070300	PANX2	56666	2.34348	5.07527	4.86668e-07	0.000169046			Homo sapiens pannexin 2 (PANX2), mRNA.
1470209	TMCO1	54499	2.14795	4.43197	2.40767e-10	1.38721e-06			Homo sapiens transmembrane and coiled-coil domains 1 (TMCO1), mRNA.
1990546	MLEC	9761	2.09056	4.25914	2.59583e-10	1.38721e-06			Homo sapiens malectin (MLEC), mRNA.
1780601	MLEC	9761	1.95538	3.87818	1.91375e-09	4.6022e-06			Homo sapiens malectin (MLEC), mRNA.
2940075	STRADB	55437	1.86361	3.63918	2.31416e-11	5.5651e-07			Homo sapiens STE20-related kinase adaptor beta (STRADB), mRNA.
1770754	LIMCH1	22998	1.81069	3.50809	1.82805e-09	4.6022e-06	A process that is carried out at the cellular level which results in the formation, arrangement of constituent parts, or disassembly of cytoskeletal structures containing both actin and myosin. The myosin may be organized into filaments [goid 31032] [evidence IEA]	Interacting selectively with monomeric or multimeric forms of actin, including actin filaments [goid 3779] [evidence IEA]; Interacting selectively with zinc (Zn) ions [goid 8270] [evidence IEA]; Interacting selectively with any metal ion [goid 46872] [evidence IEA]	Homo sapiens LIM and calponin homology domains 1 (LIMCH1), mRNA.
3370048	SURF4	6836	1.71286	3.2781	5.82762e-08	4.0621e-05	Any process specifically pertinent to the functioning of integrated living units: cells, tissues, organs, and organisms. A process is a collection of molecular events with a defined beginning and end [goid 8150] [evidence ND ]	Elemental activities, such as catalysis or binding, describing the actions of a gene product at the molecular level. A given gene product may exhibit one or more molecular functions [goid 3674] [evidence ND ]	Homo sapiens surfeit 4 (SURF4), mRNA.
5560075	MFGE8	4240	1.67389	3.19074	5.89178e-05	0.00407781	The attachment of a cell, either to another cell or to an underlying substrate such as the extracellular matrix, via cell adhesion molecules [goid 7155] [evidence IEA]; The attachment of a cell, either to another cell or to an underlying substrate such as the extracellular matrix, via cell adhesion molecules [goid 7155] [pmid 8639264] [evidence TAS]; The union of male and female gametes to form a…	Interacting selectively with any protein or protein complex (a complex of two or more proteins that may include other nonprotein molecules) [goid 5515] [evidence IEA]	Homo sapiens milk fat globule-EGF factor 8 protein (MFGE8), mRNA.
6480630	ATP9A	10079	1.65823	3.1563	4.93584e-11	5.97483e-07	The directed movement of substances (such as macromolecules, small molecules, ions) into, out of, within or between cells, or within a multicellular organism [goid 6810] [evidence IEA]; The chemical reactions and pathways, including anabolism and catabolism, by which living organisms transform chemical substances. Metabolic processes typically transform small molecules, but also include macromole…	Interacting selectively with a nucleotide, any compound consisting of a nucleoside that is esterified with (ortho)phosphate or an oligophosphate at any hydroxyl group on the ribose or deoxyribose moiety [goid 166] [evidence IEA]; Interacting selectively with magnesium (Mg) ions [goid 287] [evidence IEA]; Catalysis of the movement of phospholipids from one membrane face to the other ('flippase' ac…	Homo sapiens ATPase, class II, type 9A (ATP9A), mRNA.
5490070	TGFBR2	7048	1.59282	3.01637	1.13496e-10	9.91357e-07	The process whose specific outcome is the progression of the blood vessel over time, from its formation to the mature structure. The blood vessel is the vasculature carrying blood [goid 1568] [pmid 10092230] [evidence TAS]; The process that regulates the coordinated growth and sprouting of blood vessels giving rise to the organized vascular system [goid 1569] [evidence ISS]; The differentiation o…	Interacting selectively with a nucleotide, any compound consisting of a nucleoside that is esterified with (ortho)phosphate or an oligophosphate at any hydroxyl group on the ribose or deoxyribose moiety [goid 166] [evidence IEA]; Interacting selectively with magnesium (Mg) ions [goid 287] [evidence IEA]; [goid 4702] [evidence IEA]; Combining with an extracellular or intracellular messenger to ini…	Homo sapiens transforming growth factor, beta receptor II (70/80kDa) (TGFBR2), transcript variant 1, mRNA.
870338	EGR1	1958	1.56957	2.96816	2.77091e-08	2.43138e-05	Any process that stops, prevents or reduces the frequency, rate or extent of transcription from an RNA polymerase II promoter [goid 122] [evidence IEA]; Any process that modulates the frequency, rate or extent of DNA-dependent transcription [goid 6355] [evidence IEA]; The process by which a precursor cell type acquires characteristics of a more mature T-cell. A T cell is a type of lymphocyte whos…	The function of binding to a specific DNA sequence in order to modulate transcription. The transcription factor may or may not also interact selectively with a protein or macromolecular complex [goid 3700] [pmid 12560508] [evidence IDA]; Interacting selectively with zinc (Zn) ions [goid 8270] [evidence IEA]; Interacting selectively with any metal ion [goid 46872] [evidence IEA]	Homo sapiens early growth response 1 (EGR1), mRNA.
6560091	TGFBR2	7048	1.56863	2.96624	1.43727e-09	3.8404e-06	The process whose specific outcome is the progression of the blood vessel over time, from its formation to the mature structure. The blood vessel is the vasculature carrying blood [goid 1568] [pmid 10092230] [evidence TAS]; The process that regulates the coordinated growth and sprouting of blood vessels giving rise to the organized vascular system [goid 1569] [evidence ISS]; The differentiation o…	Interacting selectively with a nucleotide, any compound consisting of a nucleoside that is esterified with (ortho)phosphate or an oligophosphate at any hydroxyl group on the ribose or deoxyribose moiety [goid 166] [evidence IEA]; Interacting selectively with magnesium (Mg) ions [goid 287] [evidence IEA]; [goid 4702] [evidence IEA]; Combining with an extracellular or intracellular messenger to ini…	Homo sapiens transforming growth factor, beta receptor II (70/80kDa) (TGFBR2), transcript variant 1, mRNA.
870161	CXADR	1525	1.55816	2.94477	7.82132e-05	0.00497585	A process that is carried out at the cellular level which results in the formation, arrangement of constituent parts, or disassembly of a mitochondrion; includes mitochondrial morphology and distribution, and replication of the mitochondrial genome as well as synthesis of new mitochondrial components [goid 7005] [evidence IEA]; The attachment of a cell, either to another cell or to an underlying …	Combining with an extracellular or intracellular messenger to initiate a change in cell activity [goid 4872] [pmid 9036860] [evidence TAS]; Interacting selectively with any protein or protein complex (a complex of two or more proteins that may include other nonprotein molecules) [goid 5515] [evidence IEA]	Homo sapiens coxsackie virus and adenovirus receptor (CXADR), mRNA.
3800168	SLC2A3	6515	1.55678	2.94196	3.74734e-06	0.000623053	The chemical reactions and pathways involving carbohydrates, any of a group of organic compounds based of the general formula Cx(H2O)y. Includes the formation of carbohydrate derivatives by the addition of a carbohydrate residue to another molecule [goid 5975] [pmid 1695905] [evidence NAS]; The directed movement of carbohydrate into, out of, within or between cells. Carbohydrates are any of a gro…	Enables the directed movement of substances (such as macromolecules, small molecules, ions) into, out of, within or between cells [goid 5215] [evidence IEA]; Catalysis of the transfer of a solute or solutes from one side of a membrane to the other according to the reaction: sugar(out) + H+(out) = sugar(in) + H+(in) [goid 5351] [evidence IEA]; Catalysis of the transfer of the hexose monosaccharide…	Homo sapiens solute carrier family 2 (facilitated glucose transporter), member 3 (SLC2A3), mRNA.
6480082	ARHGAP1	392	1.54963	2.92743	6.17067e-08	4.16757e-05	The cascade of processes by which a signal interacts with a receptor, causing a change in the level or activity of a second messenger or other downstream target, and ultimately effecting a change in the functioning of the cell [goid 7165] [evidence IEA]; Any series of molecular signals in which a small monomeric GTPase relays one or more of the signals [goid 7264] [pmid 8288572] [evidence IDA]; A…	Interacting selectively and simultaneously with one or more signal transduction molecules, usually acting as a scaffold to bring these molecules into close proximity either using their own SH2/SH3 domains (e.g. Grb2) or those of their target molecules (e.g. SAM68) [goid 5070] [pmid 8253717] [evidence TAS]; Increases the activity of a GTPase, an enzyme that catalyzes the hydrolysis of GTP [goid 50…	Homo sapiens Rho GTPase activating protein 1 (ARHGAP1), mRNA.
6900278	FYCO1	79443	1.54881	2.92576	4.96908e-11	5.97483e-07	The directed movement of substances (such as macromolecules, small molecules, ions) into, out of, within or between cells, or within a multicellular organism [goid 6810] [evidence IEA]	Interacting selectively with zinc (Zn) ions [goid 8270] [evidence IEA]; Interacting selectively with any metal ion [goid 46872] [evidence IEA]	Homo sapiens FYVE and coiled-coil domain containing 1 (FYCO1), mRNA.
3940079	C3orf52	79669	1.53775	2.90342	1.75486e-08	1.91822e-05			Homo sapiens chromosome 3 open reading frame 52 (C3orf52), mRNA.
4210626	SLC25A22	79751	1.49943	2.82731	8.70268e-05	0.00539821	The directed movement of substances (such as macromolecules, small molecules, ions) into, out of, within or between cells, or within a multicellular organism [goid 6810] [evidence IEA]; The directed movement of L-glutamate, the L enantiomer anion of 2-aminopentanedioic acid, into, out of, within or between cells [goid 15813] [pmid 11897791] [evidence IDA]	Enables the directed movement of substances (such as macromolecules, small molecules, ions) into, out of, within or between cells [goid 5215] [evidence IEA]; Catalysis of the transfer of L-glutamate from one side of a membrane to the other. L-glutamate is the anion of 2-aminopentanedioic acid [goid 5313] [pmid 11897791] [evidence IDA]; Interacting selectively with any protein or protein complex (…	Homo sapiens solute carrier family 25 (mitochondrial carrier: glutamate), member 22 (SLC25A22), nuclear gene encoding mitochondrial protein, mRNA.
3450577	APLP2	334	1.48533	2.7998	2.29072e-10	1.38721e-06	Specific actions of a newborn or infant mammal that result in the derivation of nourishment from the breast [goid 1967] [evidence IEA]; The regulation of the levels, transport, and metabolism of copper ions within a cell or between a cell and its external environment [goid 6878] [evidence IEA]; Any process that modulates the frequency, rate or extent of EGF receptor activity [goid 7176] [evidence…	Interacting selectively with DNA (deoxyribonucleic acid) [goid 3677] [pmid 7702756] [evidence NAS]; Stops, prevents or reduces the activity of serine-type endopeptidases, enzymes that catalyze the hydrolysis of nonterminal peptide bonds in a polypeptide chain; a serine residue (and a histidine residue) are at the active center of the enzyme [goid 4867] [evidence IEA]; Interacting selectively with…	Homo sapiens amyloid beta (A4) precursor-like protein 2 (APLP2), mRNA.
2640192	BNIP3L	665	1.48053	2.79051	4.92426e-06	0.000738867	A process that directly activates any of the steps required for cell death by apoptosis [goid 6917] [pmid 9973195] [evidence IDA]; Any process that stops, prevents or reduces the frequency, rate or extent of survival gene product expression; survival gene products are those that antagonize the apoptotic program. Regulation can be at the transcriptional, translational, or posttranslational level […	Interacting selectively with lamin; any of a group of intermediate-filament proteins that form the fibrous matrix on the inner surface of the nuclear envelope [goid 5521] [pmid 10381623] [evidence IDA]; Interacting selectively with an identical protein to form a homodimer [goid 42803] [pmid 10381623] [evidence IDA]; Interacting selectively with a nonidentical protein to form a heterodimer [goid 4…	Homo sapiens BCL2/adenovirus E1B 19kDa interacting protein 3-like (BNIP3L), mRNA.
4490273	KLHDC5	57542	1.46294	2.7567	7.31276e-08	4.45209e-05		Interacting selectively with any protein or protein complex (a complex of two or more proteins that may include other nonprotein molecules) [goid 5515] [evidence IEA]	Homo sapiens kelch domain containing 5 (KLHDC5), mRNA.
5290674	KRT20	54474	1.44612	2.72474	1.0082e-06	0.000262111	A form of programmed cell death induced by external or internal signals that trigger the activity of proteolytic caspases, whose actions dismantle the cell and result in cell death. Apoptosis begins internally with condensation and subsequent fragmentation of the cell nucleus (blebbing) while the plasma membrane remains intact. Other characteristics of apoptosis include DNA fragmentation and the …	The action of a molecule that contributes to the structural integrity of a cytoskeletal structure [goid 5200] [pmid 8359595] [evidence NAS]; Interacting selectively with any protein or protein complex (a complex of two or more proteins that may include other nonprotein molecules) [goid 5515] [pmid 16608857] [evidence IPI]	Homo sapiens keratin 20 (KRT20), mRNA.
4010100		NA	1.41854	2.67315	0.000544506	0.0182245			Homo sapiens primary neuroblastoma cDNA, clone:Nbla10111, full insert sequence
1770685	MYH10	4628	1.41579	2.66807	3.42519e-08	2.84031e-05	A cell cycle process that results in the division of the cytoplasm of a cell after mitosis, resulting in the separation of the original cell into two daughter cells [goid 281] [evidence IEA]; A cell cycle process that results in the division of the cytoplasm of a cell after mitosis, resulting in the separation of the original cell into two daughter cells [goid 281] [pmid 15774463] [evidence IDA];…	Catalysis of movement along a microfilament, coupled to the hydrolysis of a nucleoside triphosphate (usually ATP) [goid 146] [pmid 15845534] [evidence IDA]; Interacting selectively with a nucleotide, any compound consisting of a nucleoside that is esterified with (ortho)phosphate or an oligophosphate at any hydroxyl group on the ribose or deoxyribose moiety [goid 166] [evidence IEA]; Interacting …	Homo sapiens myosin, heavy chain 10, non-muscle (MYH10), mRNA.
780270	TIMP2	7077	1.41272	2.66239	6.19043e-08	4.16757e-05	Any process that stops, prevents or reduces the rate or extent of cell proliferation [goid 8285] [evidence IEA]; Any process that modulates the frequency, rate or extent of the chemical reactions and pathways involving the nucleotide cAMP (cyclic AMP, adenosine 3',5'-cyclophosphate) [goid 30814] [evidence IEA]; Any process that modulates the frequency, rate or extent of signal transduction mediat…	Stops, prevents or reduces the activity of an enzyme [goid 4857] [evidence IEA]; Interacting selectively with an integrin [goid 5178] [evidence IEA]; Interacting selectively with any protein or protein complex (a complex of two or more proteins that may include other nonprotein molecules) [goid 5515] [pmid 17353931] [evidence IPI]; Increases the activity of an enzyme [goid 8047] [evidence IEA]; S…	Homo sapiens TIMP metallopeptidase inhibitor 2 (TIMP2), mRNA.
4670398	TEAD2	8463	1.37592	2.59534	4.69281e-06	0.000714258	Any process that modulates the frequency, rate or extent of DNA-dependent transcription [goid 6355] [evidence IEA]; Any process that activates or increases the frequency, rate or extent of transcription from the RNA polymerase II promoter [goid 45944] [evidence IEA]; The synthesis of either RNA on a template of DNA or DNA on a template of RNA [goid 6350] [evidence IEA]; Any process that modulates…	The function of binding to a specific DNA sequence in order to modulate transcription. The transcription factor may or may not also interact selectively with a protein or macromolecular complex [goid 3700] [evidence IEA]; Any transcription regulator activity required for initiation or upregulation of transcription [goid 16563] [evidence IEA]; The function of binding to a specific DNA sequence in …	Homo sapiens TEA domain family member 2 (TEAD2), mRNA.
4890324		NA	1.36807	2.58125	1.3301e-06	0.000319863			Homo sapiens cDNA clone IMAGE:5260685
2510593	HRASLS3	11145	1.36188	2.5702	2.11871e-08	2.1574e-05	Any process specifically pertinent to the functioning of integrated living units: cells, tissues, organs, and organisms. A process is a collection of molecular events with a defined beginning and end [goid 8150] [evidence ND ]; Any process that stops, prevents or reduces the rate or extent of progression through the cell cycle [goid 45786] [evidence IEA]	Elemental activities, such as catalysis or binding, describing the actions of a gene product at the molecular level. A given gene product may exhibit one or more molecular functions [goid 3674] [pmid 9771974] [evidence ND ]; Interacting selectively with any protein or protein complex (a complex of two or more proteins that may include other nonprotein molecules) [goid 5515] [pmid 17374643] [evide…	Homo sapiens HRAS-like suppressor 3 (HRASLS3), mRNA.
5050519	RHOQ	23433	1.36033	2.56745	1.31104e-08	1.65937e-05	Any series of molecular signals in which a small monomeric GTPase relays one or more of the signals [goid 7264] [evidence IEA]; Any process specifically pertinent to the functioning of integrated living units: cells, tissues, organs, and organisms. A process is a collection of molecular events with a defined beginning and end [goid 8150] [evidence ND ]; Any process that modulates the surface conf…	Interacting selectively with a nucleotide, any compound consisting of a nucleoside that is esterified with (ortho)phosphate or an oligophosphate at any hydroxyl group on the ribose or deoxyribose moiety [goid 166] [evidence IEA]; Catalysis of the reaction: GTP + H2O = GDP + phosphate [goid 3924] [evidence NAS]; Interacting selectively with any protein or protein complex (a complex of two or more …	Homo sapiens ras homolog gene family, member Q (RHOQ), mRNA.
1240037	PARM1	25849	1.35992	2.56671	4.09367e-07	0.000152025			Homo sapiens prostate androgen-regulated mucin-like protein 1 (PARM1), mRNA.
240187	AP2M1	1173	1.33785	2.52775	5.87583e-09	9.25677e-06	The directed movement of proteins in a cell, including the movement of proteins between specific compartments or structures within a cell, such as organelles of a eukaryotic cell [goid 6886] [evidence IEA]; The directed movement of substances, either within a vesicle or in the vesicle membrane, into, out of or within a cell [goid 16192] [evidence IEA]; Any viral process that modulates the frequen…	Enables the directed movement of substances (such as macromolecules, small molecules, ions) into, out of, within or between cells [goid 5215] [pmid 7989329] [evidence TAS]; Enables the directed movement of substances (such as macromolecules, small molecules, ions) into, out of, within or between cells [goid 5215] [pmid 8595912] [evidence TAS]; Interacting selectively with any protein or protein c…	Homo sapiens adaptor-related protein complex 2, mu 1 subunit (AP2M1), transcript variant 1, mRNA.
4150037	G3BP2	9908	1.33713	2.52647	8.43175e-05	0.00528038	The directed movement of substances (such as macromolecules, small molecules, ions) into, out of, within or between cells, or within a multicellular organism [goid 6810] [evidence IEA]; The selective interaction of the transcription factor NF-kappaB with specific molecules in the cytoplasm, thereby inhibiting its translocation into the nucleus [goid 7253] [pmid 10969074] [evidence NAS]; A series …	Interacting selectively with a nucleotide, any compound consisting of a nucleoside that is esterified with (ortho)phosphate or an oligophosphate at any hydroxyl group on the ribose or deoxyribose moiety [goid 166] [evidence IEA]; Interacting selectively with an RNA molecule or a portion thereof [goid 3723] [evidence NAS]; Interacting selectively with any protein or protein complex (a complex of t…	Homo sapiens GTPase activating protein (SH3 domain) binding protein 2 (G3BP2), transcript variant 3, mRNA.
20465	MRPL36	64979	1.33005	2.51411	1.1276e-08	1.50647e-05	The chemical reactions and pathways resulting in the formation of a protein. This is a ribosome-mediated process in which the information in messenger RNA (mRNA) is used to specify the sequence of amino acids in the protein [goid 6412] [pmid 11279069] [evidence NAS]	The action of a molecule that contributes to the structural integrity of the ribosome [goid 3735] [evidence IEA]	Homo sapiens mitochondrial ribosomal protein L36 (MRPL36), nuclear gene encoding mitochondrial protein, mRNA.
1770133	LOC389599	389599	1.32263	2.50121	2.75554e-08	2.43138e-05			PREDICTED: Homo sapiens similar to amyotrophic lateral sclerosis 2 (juvenile) chromosome region, candidate 2 (LOC389599), mRNA.
3170446	NUDT21	11051	1.29275	2.44994	6.8314e-05	0.00450086	The joining together of exons from one or more primary transcripts of nuclear messenger RNA (mRNA) and the excision of intron sequences, via a spliceosomal mechanism, so that mRNA consisting only of the joined exons is produced [goid 398] [pmid 12226669] [evidence EXP]	Interacting selectively with an RNA molecule or a portion thereof [goid 3723] [pmid 8626397] [evidence IDA]; Interacting selectively with any protein or protein complex (a complex of two or more proteins that may include other nonprotein molecules) [goid 5515] [pmid 15169763] [evidence IPI]; Interacting selectively with any protein or protein complex (a complex of two or more proteins that may in…	Homo sapiens nudix (nucleoside diphosphate linked moiety X)-type motif 21 (NUDT21), mRNA.
670286	CDK6	1021	1.29189	2.44848	1.52616e-05	0.001617	Progression through G1 phase, one of two 'gap' phases in the mitotic cell cycle; G1 is the interval between the completion of mitosis and the beginning of DNA synthesis [goid 80] [pmid 8114739] [evidence IEP]; Any process that activates or increases the rate or extent of cell adhesion to an extracellular matrix [goid 1954] [pmid 10205165] [evidence IDA]; The process of introducing a phosphate gro…	Interacting selectively with a nucleotide, any compound consisting of a nucleoside that is esterified with (ortho)phosphate or an oligophosphate at any hydroxyl group on the ribose or deoxyribose moiety [goid 166] [evidence IEA]; Catalysis of the reaction: ATP + a protein = ADP + a phosphoprotein; dependent on the binding of a regulatory cyclin subunit and full activity requires stimulatory phosp…	Homo sapiens cyclin-dependent kinase 6 (CDK6), mRNA.
770754	TTYH3	80727	1.28953	2.44448	1.27459e-05	0.00143686	The directed movement of charged atoms or small charged molecules into, out of, within or between cells [goid 6811] [evidence IEA]	Catalysis of facilitated diffusion of an ion (by an energy-independent process) by passage through a transmembrane aqueous pore or channel without evidence for a carrier-mediated mechanism [goid 5216] [evidence IEA]; Catalysis of facilitated diffusion of a chloride (by an energy-independent process) involving passage through a transmembrane aqueous pore or channel without evidence for a carrier-m…	Homo sapiens tweety homolog 3 (Drosophila) (TTYH3), mRNA.
5290692	SLC35B1	10237	1.27721	2.42369	3.92834e-08	3.14896e-05	The directed movement of carbohydrate into, out of, within or between cells. Carbohydrates are any of a group of organic compounds based of the general formula Cx(H2O)y [goid 8643] [evidence IEA]	Catalysis of the transfer of a solute or solutes from one side of a membrane to the other according to the reaction: sugar(out) + H+(out) = sugar(in) + H+(in) [goid 5351] [evidence IEA]; Catalysis of the transfer of a UDP-galactose from one side of the membrane to the other. UDP-galactose is a substance composed of galactose in glycosidic linkage with uridine diphosphate [goid 5459] [pmid 9010752…	Homo sapiens solute carrier family 35, member B1 (SLC35B1), mRNA.
7650358	TGFBI	7045	1.27471	2.4195	2.16753e-05	0.00205621	Any process that stops, prevents or reduces the frequency, rate or extent of cell adhesion [goid 7162] [pmid 8024701] [evidence TAS]; The series of events required for an organism to receive a visual stimulus, convert it to a molecular signal, and recognize and characterize the signal. Visual stimuli are detected in the form of photons and are processed to form an image [goid 7601] [pmid 9463327]…	Interacting selectively with an integrin [goid 5178] [pmid 1388724] [evidence TAS]; Interacting selectively with any protein or protein complex (a complex of two or more proteins that may include other nonprotein molecules) [goid 5515] [evidence IEA]	Homo sapiens transforming growth factor, beta-induced, 68kDa (TGFBI), mRNA.
990735	RNF149	284996	1.27309	2.41678	1.23672e-10	9.91357e-07	The chemical reactions and pathways resulting in the breakdown of a protein or peptide by hydrolysis of its peptide bonds, initiated by the covalent attachment of a ubiquitin moiety, or multiple ubiquitin moieties, to the protein [goid 6511] [evidence IEA]	Interacting selectively with any protein or protein complex (a complex of two or more proteins that may include other nonprotein molecules) [goid 5515] [evidence IEA]; Interacting selectively with zinc (Zn) ions [goid 8270] [evidence IEA]; Catalysis of the ligation of two substances with concomitant breaking of a diphosphate linkage, usually in a nucleoside triphosphate. Ligase is the systematic …	Homo sapiens ring finger protein 149 (RNF149), mRNA.
840148	AP2M1	1173	1.27103	2.41334	2.22683e-08	2.18574e-05	The directed movement of proteins in a cell, including the movement of proteins between specific compartments or structures within a cell, such as organelles of a eukaryotic cell [goid 6886] [evidence IEA]; The directed movement of substances, either within a vesicle or in the vesicle membrane, into, out of or within a cell [goid 16192] [evidence IEA]; Any viral process that modulates the frequen…	Enables the directed movement of substances (such as macromolecules, small molecules, ions) into, out of, within or between cells [goid 5215] [pmid 7989329] [evidence TAS]; Enables the directed movement of substances (such as macromolecules, small molecules, ions) into, out of, within or between cells [goid 5215] [pmid 8595912] [evidence TAS]; Interacting selectively with any protein or protein c…	Homo sapiens adaptor-related protein complex 2, mu 1 subunit (AP2M1), transcript variant 1, mRNA.
4540647	G3BP2	9908	1.26879	2.4096	0.000493579	0.0171402	The directed movement of substances (such as macromolecules, small molecules, ions) into, out of, within or between cells, or within a multicellular organism [goid 6810] [evidence IEA]; The selective interaction of the transcription factor NF-kappaB with specific molecules in the cytoplasm, thereby inhibiting its translocation into the nucleus [goid 7253] [pmid 10969074] [evidence NAS]; A series …	Interacting selectively with a nucleotide, any compound consisting of a nucleoside that is esterified with (ortho)phosphate or an oligophosphate at any hydroxyl group on the ribose or deoxyribose moiety [goid 166] [evidence IEA]; Interacting selectively with an RNA molecule or a portion thereof [goid 3723] [evidence NAS]; Interacting selectively with any protein or protein complex (a complex of t…	Homo sapiens GTPase activating protein (SH3 domain) binding protein 2 (G3BP2), transcript variant 3, mRNA.
3370577	APP	351	1.26761	2.40762	1.22351e-07	6.46659e-05	The regulation of the levels, transport, and metabolism of copper ions within a cell or between a cell and its external environment [goid 6878] [pmid 15910549] [evidence TAS]; A type of vesicle-mediated transport in which cells take up external materials or membrane constituents by the invagination of small region of the plasma membrane to form a new membrane-bounded vesicle [goid 6897] [evidence…	Stops, prevents or reduces the activity of serine-type endopeptidases, enzymes that catalyze the hydrolysis of nonterminal peptide bonds in a polypeptide chain; a serine residue (and a histidine residue) are at the active center of the enzyme [goid 4867] [pmid 10652580] [evidence IDA]; Stops, prevents or reduces the activity of serine-type endopeptidases, enzymes that catalyze the hydrolysis of n…	Homo sapiens amyloid beta (A4) precursor protein (APP), transcript variant 3, mRNA.
4010048	NMD3	51068	1.26708	2.40674	0.000332037	0.0130685	The directed movement of proteins into, out of, within or between cells [goid 15031] [evidence IEA]		Homo sapiens NMD3 homolog (S. cerevisiae) (NMD3), mRNA.
3360112	TMEM2	23670	1.26616	2.40521	6.21096e-06	0.000886417			Homo sapiens transmembrane protein 2 (TMEM2), mRNA.
50397	COPB2	9276	1.26125	2.39704	9.59634e-07	0.000253597	The directed movement of proteins in a cell, including the movement of proteins between specific compartments or structures within a cell, such as organelles of a eukaryotic cell [goid 6886] [evidence IEA]; The directed movement of substances from the Golgi back to the endoplasmic reticulum, mediated by vesicles bearing specific protein coats such as COPI or COG [goid 6890] [pmid 11030615] [evide…	The action of a molecule that contributes to the structural integrity of a complex or assembly within or outside a cell [goid 5198] [evidence IEA]; Interacting selectively with any protein or protein complex (a complex of two or more proteins that may include other nonprotein molecules) [goid 5515] [pmid 17353931] [evidence IPI]; Interacting selectively with any protein or protein complex (a comp…	Homo sapiens coatomer protein complex, subunit beta 2 (beta prime) (COPB2), mRNA.
3400593	SMARCD1	6602	1.25514	2.3869	1.27842e-07	6.68335e-05	Any process that modulates the frequency, rate or extent of transcription from an RNA polymerase II promoter [goid 6357] [pmid 8804307] [evidence TAS]; Maintenance of transcription by remodelling of chromatin into an 'open configuration'. Once established, this regulation is mitotically stable and is maintained over many cell divisions. It is also heritable [goid 48096] [pmid 12917342] [evidence …	The function of a transcription cofactor that activates transcription from a RNA polymerase II promoter; does not bind DNA itself [goid 3713] [pmid 8804307] [evidence TAS]; Functions to provide a physical support for the assembly of a multiprotein complex [goid 32947] [pmid 12917342] [evidence IDA]	Homo sapiens SWI/SNF related, matrix associated, actin dependent regulator of chromatin, subfamily d, member 1 (SMARCD1), transcript variant 1, mRNA.
1500193	SMPD1	6609	1.25023	2.37879	1.356e-06	0.000324469	The chemical reactions and pathways involving sphingomyelin, N-acyl-4-sphingenyl-1-O-phosphorylcholine, any of a class of phospholipids in which the amino group of sphingosine is in amide linkage with one of several fatty acids, while the terminal hydroxyl group of sphingosine is esterified to phosphorylcholine [goid 6684] [pmid 1740330] [evidence NAS]; The chemical reactions and pathways involvi…	Catalysis of the reaction: sphingomyelin + H2O = N-acylsphingosine + choline phosphate [goid 4767] [pmid 1740330] [evidence NAS]; Catalysis of the reaction: sphingomyelin + H2O = N-acylsphingosine + choline phosphate [goid 4767] [pmid 1718266] [evidence TAS]; Catalysis of the hydrolysis of any glycosyl bond [goid 16798] [evidence IEA]	Homo sapiens sphingomyelin phosphodiesterase 1, acid lysosomal (SMPD1), transcript variant ASM-2, mRNA.
1030674	STT3B	201595	1.24902	2.37679	3.1917e-05	0.00268371	The addition of a sugar unit to a protein amino acid, e.g. the addition of glycan chains to proteins [goid 6486] [evidence IEA]	Catalysis of the reaction: dolichyl diphosphooligosaccharide + protein L-asparagine = dolichyl diphosphate + a glycoprotein with the oligosaccharide chain attached by glycosylamine linkage to protein L-asparagine [goid 4579] [evidence IEA]; Catalysis of the transfer of a group, e.g. a methyl group, glycosyl group, acyl group, phosphorus-containing, or other groups, from one compound (generally re…	Homo sapiens STT3, subunit of the oligosaccharyltransferase complex, homolog B (S. cerevisiae) (STT3B), mRNA.
1450193	LGALS1	3956	1.24785	2.37488	3.04393e-07	0.000123026	Any process that modulates the occurrence or rate of cell death by apoptosis [goid 42981] [pmid 16130169] [evidence TAS]; Any process that activates or increases the frequency, rate or extent of an I-kappaB kinase/NF-kappaB induced cascade [goid 43123] [pmid 12761501] [evidence IMP]; The process whereby a relatively unspecialized cell acquires specialized features of a myoblast. A myoblast is a m…	Mediates the transfer of a signal from the outside to the inside of a cell by means other than the introduction of the signal molecule itself into the cell [goid 4871] [pmid 12761501] [evidence IMP]; Interacting selectively with any protein or protein complex (a complex of two or more proteins that may include other nonprotein molecules) [goid 5515] [pmid 17353931] [evidence IPI]; Interacting sel…	Homo sapiens lectin, galactoside-binding, soluble, 1 (LGALS1), mRNA.
2000368	ITGA3	3675	1.24237	2.36587	0.000446201	0.0160169	The characteristic movement of immature neurons from germinal zones to specific positions where they will reside as they mature [goid 1764] [evidence IEA]; The attachment of a cell, either to another cell or to an underlying substrate such as the extracellular matrix, via cell adhesion molecules [goid 7155] [evidence IEA]; The binding of a cell to the extracellular matrix via adhesion molecules […	Combining with an extracellular or intracellular messenger to initiate a change in cell activity [goid 4872] [evidence IEA]; Interacting selectively with calcium ions (Ca2+) [goid 5509] [evidence IEA]; Interacting selectively with any protein or protein complex (a complex of two or more proteins that may include other nonprotein molecules) [goid 5515] [pmid 14676841] [evidence IPI]	Homo sapiens integrin, alpha 3 (antigen CD49C, alpha 3 subunit of VLA-3 receptor) (ITGA3), transcript variant a, mRNA.
830661	DCBLD2	131566	1.22594	2.33909	4.68491e-05	0.0034465	The attachment of a cell, either to another cell or to an underlying substrate such as the extracellular matrix, via cell adhesion molecules [goid 7155] [evidence IEA]; Any process that stops, prevents or reduces the frequency, rate or extent of cell growth [goid 30308] [pmid 11447234] [evidence IDA]; Any process that stops, prevents or reduces the frequency, rate or extent of cell growth [goid 3…	Interacting selectively with any protein or protein complex (a complex of two or more proteins that may include other nonprotein molecules) [goid 5515] [pmid 11447234] [evidence NAS]	Homo sapiens discoidin, CUB and LCCL domain containing 2 (DCBLD2), mRNA.
4280739	APCDD1	147495	1.22349	2.33511	7.29325e-07	0.000212592			Homo sapiens adenomatosis polyposis coli down-regulated 1 (APCDD1), mRNA.
5570224	C17orf63	55731	1.21541	2.32206	2.86523e-09	5.99158e-06			Homo sapiens chromosome 17 open reading frame 63 (C17orf63), transcript variant 1, mRNA.
6250053	PTTG1IP	754	1.214	2.31979	1.86998e-07	8.64796e-05	The directed movement of a protein from the cytoplasm to the nucleus [goid 6606] [pmid 10781616] [evidence IDA]	Elemental activities, such as catalysis or binding, describing the actions of a gene product at the molecular level. A given gene product may exhibit one or more molecular functions [goid 3674] [evidence ND ]	Homo sapiens pituitary tumor-transforming 1 interacting protein (PTTG1IP), mRNA.
4570670	RRAS	6237	1.21104	2.31505	0.000233544	0.0103909	A series of molecular signals within the cell that are mediated by a member of the Ras superfamily of proteins switching to a GTP-bound active state [goid 7265] [pmid 3098437] [evidence TAS]; Any process that stops, prevents or reduces the frequency, rate or extent of cell migration [goid 30336] [evidence IEA]	Interacting selectively with a nucleotide, any compound consisting of a nucleoside that is esterified with (ortho)phosphate or an oligophosphate at any hydroxyl group on the ribose or deoxyribose moiety [goid 166] [evidence IEA]; Catalysis of the reaction: GTP + H2O = GDP + phosphate [goid 3924] [pmid 3098437] [evidence TAS]; Interacting selectively with GTP, guanosine triphosphate [goid 5525] [e…	Homo sapiens related RAS viral (r-ras) oncogene homolog (RRAS), mRNA.
240288	PREI3	25843	1.19712	2.29281	7.27505e-05	0.00471475			Homo sapiens preimplantation protein 3 (PREI3), transcript variant 2, mRNA.
5360204	NMD3	51068	1.19641	2.29169	0.000283132	0.0118003	The directed movement of proteins into, out of, within or between cells [goid 15031] [evidence IEA]		Homo sapiens NMD3 homolog (S. cerevisiae) (NMD3), mRNA.
5080192	SERPINE2	5270	1.1951	2.28961	8.80748e-07	0.000236651	The biological process whose specific outcome is the progression of a multicellular organism over time from an initial condition (e.g. a zygote or a young adult) to a later condition (e.g. a multicellular animal or an aged adult) [goid 7275] [evidence IEA]; The process whose specific outcome is the progression of nervous tissue over time, from its formation to its mature state [goid 7399] [eviden…	Stops, prevents or reduces the activity of serine-type endopeptidases, enzymes that catalyze the hydrolysis of nonterminal peptide bonds in a polypeptide chain; a serine residue (and a histidine residue) are at the active center of the enzyme [goid 4867] [pmid 3997857] [evidence NAS]; Stops, prevents or reduces the activity of serine-type endopeptidases, enzymes that catalyze the hydrolysis of no…	Homo sapiens serpin peptidase inhibitor, clade E (nexin, plasminogen activator inhibitor type 1), member 2 (SERPINE2), mRNA.
6060440	FNDC3B	64778	1.19049	2.2823	2.23944e-05	0.00209957	Any process that activates or increases the frequency, rate or extent of adipocyte differentiation [goid 45600] [evidence IEA]		Homo sapiens fibronectin type III domain containing 3B (FNDC3B), transcript variant 2, mRNA.
2710402	ZCCHC14	23174	1.18519	2.27394	5.18086e-09	9.19726e-06	Any process that mediates interactions between a cell and its surroundings. Encompasses interactions such as signaling or attachment between one cell and another cell, between a cell and an extracellular matrix, or between a cell and any other aspect of its environment [goid 7154] [evidence IEA]	Interacting selectively with any nucleic acid [goid 3676] [evidence IEA]; Interacting selectively with any protein or protein complex (a complex of two or more proteins that may include other nonprotein molecules) [goid 5515] [evidence IEA]; Interacting selectively with zinc (Zn) ions [goid 8270] [evidence IEA]; Interacting selectively with any inositol-containing glycerophospholipid [goid 35091]…	Homo sapiens zinc finger, CCHC domain containing 14 (ZCCHC14), mRNA.
270358	FRAS1	80144	1.18303	2.27053	2.99157e-07	0.000121934	The process by which the anatomical structures of epithelia are generated and organized. Morphogenesis pertains to the creation of form. An epithelium consists of closely packed cells arranged in one or more layers, that covers the outer surfaces of the body or lines any internal cavity or tube [goid 2009] [evidence IEA]; Any process that mediates interactions between a cell and its surroundings.…	Interacting selectively with calcium ions (Ca2+) [goid 5509] [evidence IEA]; Interacting selectively with any protein or protein complex (a complex of two or more proteins that may include other nonprotein molecules) [goid 5515] [evidence IEA]	Homo sapiens Fraser syndrome 1 (FRAS1), mRNA.
4640445	AIDA	64853	1.18183	2.26864	1.77373e-06	0.000390777	The biological process whose specific outcome is the progression of a multicellular organism over time from an initial condition (e.g. a zygote or a young adult) to a later condition (e.g. a multicellular animal or an aged adult) [goid 7275] [evidence IEA]; The regionalization process by which the areas along the dorsal/ventral axis are established that will lead to differences in cell differenti…	Interacting selectively with any protein or protein complex (a complex of two or more proteins that may include other nonprotein molecules) [goid 5515] [evidence ISS]	Homo sapiens axin interactor, dorsalization associated (AIDA), mRNA.
360128	KIT	3815	1.18159	2.26827	0.000163765	0.00823034	The series of molecular signals generated as a consequence of a transmembrane receptor tyrosine kinase binding to its physiological ligand [goid 7169] [evidence IEA]; A series of reactions, mediated by protein kinases, which occurs as a result of a single trigger reaction or compound [goid 7243] [evidence IEA]; Any process that activates or increases the rate or extent of cell proliferation [goid…	Interacting selectively with a nucleotide, any compound consisting of a nucleoside that is esterified with (ortho)phosphate or an oligophosphate at any hydroxyl group on the ribose or deoxyribose moiety [goid 166] [evidence IEA]; Combining with an extracellular or intracellular messenger to initiate a change in cell activity [goid 4872] [evidence IEA]; Combining with stem cell factor, a cytokine …	Homo sapiens v-kit Hardy-Zuckerman 4 feline sarcoma viral oncogene homolog (KIT), transcript variant 2, mRNA.
650110	APP	351	1.17597	2.25945	1.0774e-05	0.00128535	The regulation of the levels, transport, and metabolism of copper ions within a cell or between a cell and its external environment [goid 6878] [pmid 15910549] [evidence TAS]; A type of vesicle-mediated transport in which cells take up external materials or membrane constituents by the invagination of small region of the plasma membrane to form a new membrane-bounded vesicle [goid 6897] [evidence…	Stops, prevents or reduces the activity of serine-type endopeptidases, enzymes that catalyze the hydrolysis of nonterminal peptide bonds in a polypeptide chain; a serine residue (and a histidine residue) are at the active center of the enzyme [goid 4867] [pmid 10652580] [evidence IDA]; Stops, prevents or reduces the activity of serine-type endopeptidases, enzymes that catalyze the hydrolysis of n…	Homo sapiens amyloid beta (A4) precursor protein (APP), transcript variant 3, mRNA.
6590224	WFS1	7466	1.17241	2.25387	3.71193e-06	0.000623053	The process whose specific outcome is the progression of the kidney over time, from its formation to the mature structure. The kidney is an organ that filters the blood and excretes the end products of body metabolism in the form of urine [goid 1822] [pmid 9817917] [evidence IMP]; Renal process involved in the maintenance of internal equilibrium of water in the body [goid 3091] [pmid 9817917] [ev…	Interacting selectively with an ATPase, any enzyme that catalyzes the hydrolysis of ATP [goid 51117] [pmid 17947299] [evidence IPI]	Homo sapiens Wolfram syndrome 1 (wolframin) (WFS1), mRNA.
1770541	SERP1	27230	1.16817	2.24727	4.38677e-05	0.00328639			Homo sapiens stress-associated endoplasmic reticulum protein 1 (SERP1), mRNA.
5390161	DUSP5	1847	1.16802	2.24702	0.000533915	0.0180331	The process of removing one or more phosphoric residues from a protein [goid 6470] [pmid 7961985] [evidence TAS]	Catalysis of the reaction: protein tyrosine phosphate + H2O = protein tyrosine + phosphate [goid 4725] [pmid 7961985] [evidence TAS]; Catalysis of the hydrolysis of various bonds, e.g. C-O, C-N, C-C, phosphoric anhydride bonds, etc. Hydrolase is the systematic name for any enzyme of EC class 3 [goid 16787] [evidence IEA]; Catalysis of the reaction: MAP kinase serine/threonine/tyrosine phosphate +…	Homo sapiens dual specificity phosphatase 5 (DUSP5), mRNA.
4250736	FNDC3B	64778	1.16523	2.24269	5.92411e-06	0.000855634	Any process that activates or increases the frequency, rate or extent of adipocyte differentiation [goid 45600] [evidence IEA]		Homo sapiens fibronectin type III domain containing 3B (FNDC3B), transcript variant 1, mRNA.
2600465	SH3GL2	6456	1.16035	2.23512	4.58789e-10	2.00599e-06	A type of vesicle-mediated transport in which cells take up external materials or membrane constituents by the invagination of small region of the plasma membrane to form a new membrane-bounded vesicle [goid 6897] [evidence IEA]; The cascade of processes by which a signal interacts with a receptor, causing a change in the level or activity of a second messenger or other downstream target, and ult…	Interacting selectively with a lipid [goid 8289] [evidence IEA]; Interacting selectively with an identical protein or proteins [goid 42802] [pmid 16115810] [evidence IPI]; Interacting selectively with any protein or protein complex (a complex of two or more proteins that may include other nonprotein molecules) [goid 5515] [evidence IEA]	Homo sapiens SH3-domain GRB2-like 2 (SH3GL2), mRNA.
780341	CCDC3	83643	1.15739	2.23053	7.30692e-06	0.000992482			Homo sapiens coiled-coil domain containing 3 (CCDC3), mRNA.
5860315	DNAJB6	10049	1.15612	2.22857	5.69581e-09	9.25677e-06	The process of assisting in the covalent and noncovalent assembly of single chain polypeptides or multisubunit complexes into the correct tertiary structure [goid 6457] [pmid 11896048] [evidence IDA]; A change in state or activity of a cell or an organism (in terms of movement, secretion, enzyme production, gene expression, etc.) as a result of an unfolded protein stimulus [goid 6986] [evidence N…	Functions to increase the rate of ATP hydrolysis [goid 1671] [pmid 11896048] [evidence IDA]; Interacting selectively with DNA (deoxyribonucleic acid) [goid 3677] [evidence IEA]; Any transcription regulator activity that prevents or downregulates transcription [goid 16564] [evidence IEA]; Interacting selectvely with a heat shock protein, any protein synthesized or activated in response to heat sho…	Homo sapiens DnaJ (Hsp40) homolog, subfamily B, member 6 (DNAJB6), transcript variant 1, mRNA.
3290685	DPYSL2	1808	1.15404	2.22536	4.54809e-09	8.74979e-06	The chemical reactions and pathways involving nucleobases, nucleosides, nucleotides and nucleic acids [goid 6139] [pmid 8973361] [evidence TAS]; The cascade of processes by which a signal interacts with a receptor, causing a change in the level or activity of a second messenger or other downstream target, and ultimately effecting a change in the functioning of the cell [goid 7165] [pmid 8973361] …	Catalysis of the hydrolysis of any carbon-nitrogen bond, C-N, with the exception of peptide bonds [goid 16810] [evidence IEA]; Catalysis of the reaction: 5,6-dihydrouracil + H2O = 3-ureidopropionate [goid 4157] [pmid 8973361] [evidence TAS]; Interacting selectively with any protein or protein complex (a complex of two or more proteins that may include other nonprotein molecules) [goid 5515] [pmid…	Homo sapiens dihydropyrimidinase-like 2 (DPYSL2), mRNA.
3400612	WDFY1	57590	1.15345	2.22445	0.000137551	0.00730203	Any process specifically pertinent to the functioning of integrated living units: cells, tissues, organs, and organisms. A process is a collection of molecular events with a defined beginning and end [goid 8150] [evidence ND ]	Interacting selectively with phosphatidylinositol, any glycophospholipid with its sn-glycerol 3-phosphate residue is esterified to the 1-hydroxyl group of 1D-myo-inositol [goid 5545] [pmid 11739631] [evidence IDA]; Interacting selectively with zinc (Zn) ions [goid 8270] [pmid 11739631] [evidence NAS]; Interacting selectively with any metal ion [goid 46872] [evidence IEA]	Homo sapiens WD repeat and FYVE domain containing 1 (WDFY1), mRNA.
1770070	SUPT4H1	6827	1.14444	2.2106	1.21472e-06	0.000299605	Any process that stops, prevents or reduces the frequency, rate or extent of transcription from an RNA polymerase II promoter [goid 122] [pmid 9450929] [evidence IDA]; Any process that stops, prevents or reduces the frequency, rate or extent of transcription from an RNA polymerase II promoter [goid 122] [pmid 9857195] [evidence IDA]; Dynamic structural changes to eukaryotic chromatin occurring th…	The function of binding to a specific DNA sequence in order to modulate transcription. The transcription factor may or may not also interact selectively with a protein or macromolecular complex [goid 3700] [pmid 8649394] [evidence TAS]; Interacting selectively with any protein or protein complex (a complex of two or more proteins that may include other nonprotein molecules) [goid 5515] [pmid 1007…	Homo sapiens suppressor of Ty 4 homolog 1 (S. cerevisiae) (SUPT4H1), mRNA.
2850273	SAPS3	55291	1.14256	2.20772	2.96739e-06	0.00054266	Any process that modulates the frequency, rate or extent of phosphoprotein phosphatase activity, the catalysis of the hydrolysis of phosphate from a phosphoprotein [goid 43666] [pmid 16716191] [evidence IDA]	Interacting selectively with any protein phosphatase [goid 19903] [pmid 16716191] [evidence IPI]	Homo sapiens SAPS domain family, member 3 (SAPS3), mRNA.
3780132	CADPS	8618	1.14063	2.20478	6.56758e-10	2.4298e-06	A process of secretion by a cell that results in the release of intracellular molecules (e.g. hormones, matrix proteins) contained within a membrane-bounded vesicle by fusion of the vesicle with the plasma membrane of a cell. This is the process whereby most molecules are secreted from eukaryotic cells [goid 6887] [pmid 1516133] [evidence TAS]; The directed movement of proteins into, out of, with…	Interacting selectively with calcium ions (Ca2+) [goid 5509] [evidence IEA]; Interacting selectively with a lipid [goid 8289] [evidence IEA]	Homo sapiens Ca2+-dependent secretion activator (CADPS), transcript variant 1, mRNA.
6130064	MEA1	4201	1.14036	2.20436	1.95031e-08	2.08449e-05	The biological process whose specific outcome is the progression of a multicellular organism over time from an initial condition (e.g. a zygote or a young adult) to a later condition (e.g. a multicellular animal or an aged adult) [goid 7275] [evidence IEA]; The process of formation of spermatozoa, including spermatocytogenesis and spermiogenesis [goid 7283] [pmid 2813404] [evidence TAS]; The proc…	Interacting selectively with any protein or protein complex (a complex of two or more proteins that may include other nonprotein molecules) [goid 5515] [pmid 16189514] [evidence IPI]	Homo sapiens male-enhanced antigen 1 (MEA1), mRNA.
1940273	SGSM2	9905	1.13779	2.20044	0.000228545	0.0102157	Any process that modulates the activity of a GTPase of the Rab family [goid 32313] [evidence IEA]	Increases the rate of GTP hydrolysis by a GTPase of the Rab family [goid 5097] [evidence IEA]	Homo sapiens small G protein signaling modulator 2 (SGSM2), transcript variant 1, mRNA.
3420523	RHBDF2	79651	1.12936	2.18762	8.15507e-07	0.000227358			Homo sapiens rhomboid 5 homolog 2 (Drosophila) (RHBDF2), transcript variant 2, mRNA.
3180070	OLFML3	56944	1.12921	2.18739	2.8534e-07	0.000118308			Homo sapiens olfactomedin-like 3 (OLFML3), mRNA.
6020291	LRBA	987	1.12893	2.18697	2.15929e-05	0.00205243	Any process specifically pertinent to the functioning of integrated living units: cells, tissues, organs, and organisms. A process is a collection of molecular events with a defined beginning and end [goid 8150] [evidence ND ]	Interacting selectively with any protein or protein complex (a complex of two or more proteins that may include other nonprotein molecules) [goid 5515] [pmid 17353931] [evidence IPI]	Homo sapiens LPS-responsive vesicle trafficking, beach and anchor containing (LRBA), mRNA.
5260095	GJB2	2706	1.1281	2.18571	3.32552e-07	0.000130036	The directed movement of substances (such as macromolecules, small molecules, ions) into, out of, within or between cells, or within a multicellular organism [goid 6810] [pmid 1324944] [evidence TAS]; Any process that mediates the transfer of information from one cell to another [goid 7267] [pmid 1324944] [evidence TAS]; The series of events required for an organism to receive an auditory stimulu…	A wide pore channel activity that enables a direct cytoplasmic connection from one cell to an adjacent cell. The gap junction can pass large solutes as well as electrical signals between cells. Gap junctions consist of two gap junction hemi-channels, or connexons, one contributed by each membrane through which the gap junction passes [goid 5243] [evidence IEA]; Interacting selectively with any pr…	Homo sapiens gap junction protein, beta 2, 26kDa (GJB2), mRNA.
6510669	MOBKL3	25843	1.12258	2.17735	4.69873e-05	0.00345023	The directed movement of substances (such as macromolecules, small molecules, ions) into, out of, within or between cells, or within a multicellular organism [goid 6810] [evidence IEA]	Interacting selectively with any protein or protein complex (a complex of two or more proteins that may include other nonprotein molecules) [goid 5515] [pmid 17353931] [evidence IPI]; Interacting selectively with zinc (Zn) ions [goid 8270] [evidence IEA]; Interacting selectively with any metal ion [goid 46872] [evidence IEA]	Homo sapiens MOB1, Mps One Binder kinase activator-like 3 (yeast) (MOBKL3), transcript variant 3, mRNA.
7100156	G3BP2	9908	1.12245	2.17716	0.000443184	0.0159427	The directed movement of substances (such as macromolecules, small molecules, ions) into, out of, within or between cells, or within a multicellular organism [goid 6810] [evidence IEA]; The selective interaction of the transcription factor NF-kappaB with specific molecules in the cytoplasm, thereby inhibiting its translocation into the nucleus [goid 7253] [pmid 10969074] [evidence NAS]; A series …	Interacting selectively with a nucleotide, any compound consisting of a nucleoside that is esterified with (ortho)phosphate or an oligophosphate at any hydroxyl group on the ribose or deoxyribose moiety [goid 166] [evidence IEA]; Interacting selectively with an RNA molecule or a portion thereof [goid 3723] [evidence NAS]; Interacting selectively with any protein or protein complex (a complex of t…	Homo sapiens GTPase activating protein (SH3 domain) binding protein 2 (G3BP2), transcript variant 3, mRNA.
7040709	IGF2BP2	10644	1.1192	2.17227	1.5055e-07	7.46478e-05	The process by which anatomical structures are generated and organized. Morphogenesis pertains to the creation of form [goid 9653] [pmid 9891060] [evidence TAS]; Any process that stops, prevents or reduces the frequency, rate or extent of the chemical reactions and pathways resulting in the formation of proteins by the translation of mRNA [goid 17148] [pmid 9891060] [evidence ISS]; Any process th…	Interacting selectively with a nucleotide, any compound consisting of a nucleoside that is esterified with (ortho)phosphate or an oligophosphate at any hydroxyl group on the ribose or deoxyribose moiety [goid 166] [evidence IEA]; Interacting selectively with an RNA molecule or a portion thereof [goid 3723] [evidence IEA]; Interacting selectively with any protein or protein complex (a complex of t…	Homo sapiens insulin-like growth factor 2 mRNA binding protein 2 (IGF2BP2), transcript variant 1, mRNA.
1690681	TNFAIP1	7126	1.11581	2.16717	5.3254e-08	3.82284e-05	The directed movement of potassium ions (K+) into, out of, within or between cells [goid 6813] [evidence IEA]; Any immune system process that functions in the calibrated response of an organism to a potential internal or invasive threat [goid 6955] [pmid 1370465] [evidence IEP]; The process whose specific outcome is the progression of an embryo from its formation until the end of its embryonic li…	Elemental activities, such as catalysis or binding, describing the actions of a gene product at the molecular level. A given gene product may exhibit one or more molecular functions [goid 3674] [evidence ND ]; Catalysis of the transmembrane transfer of a potassium ion by a voltage-gated channel [goid 5249] [evidence IEA]; Interacting selectively with any protein or protein complex (a complex of t…	Homo sapiens tumor necrosis factor, alpha-induced protein 1 (endothelial) (TNFAIP1), mRNA.
4210670	PAM	5066	1.11192	2.16133	2.7423e-05	0.00240111	The chemical reactions and pathways involving peptides, compounds of two or more amino acids where the alpha carboxyl group of one is bound to the alpha amino group of another [goid 6518] [evidence IEA]; The covalent alteration of one or more amino acids occurring in proteins, peptides and nascent polypeptides (co-translational, post-translational modifications). Includes the modification of char…	Catalysis of the reaction: peptidyl-glycine + ascorbate + O2 = peptidyl(2-hydroxyglycine) + dehydroascorbate + H2O [goid 4504] [evidence IEA]; Interacting selectively with copper (Cu) ions [goid 5507] [evidence IEA]; Catalysis of the incorporation of one atom from molecular oxygen into a compound and the reduction of the other atom of oxygen to water [goid 4497] [evidence IEA]; Catalysis of the r…	Homo sapiens peptidylglycine alpha-amidating monooxygenase (PAM), transcript variant 3, mRNA.
4880168	PTTG1IP	754	1.09831	2.14103	7.43936e-10	2.55574e-06	The directed movement of a protein from the cytoplasm to the nucleus [goid 6606] [pmid 10781616] [evidence IDA]	Elemental activities, such as catalysis or binding, describing the actions of a gene product at the molecular level. A given gene product may exhibit one or more molecular functions [goid 3674] [evidence ND ]	Homo sapiens pituitary tumor-transforming 1 interacting protein (PTTG1IP), mRNA.
5550092	ISM1	140862	1.09374	2.13427	1.7229e-07	8.37014e-05			Homo sapiens isthmin 1 homolog (zebrafish) (ISM1), mRNA.
3290091	WDR40A	25853	1.0907	2.12977	7.65751e-08	4.56415e-05			Homo sapiens WD repeat domain 40A (WDR40A), mRNA.
6270037	RAPGEF1	2889	1.08861	2.12669	4.68649e-05	0.0034465	Any series of molecular signals in which a small monomeric GTPase relays one or more of the signals [goid 7264] [evidence IEA]; Any series of molecular signals in which a small monomeric GTPase relays one or more of the signals [goid 7264] [evidence IEA]; Any series of molecular signals in which a small monomeric GTPase relays one or more of the signals [goid 7264] [evidence IEA]; Any series of m…	Stimulates the exchange of guanyl nucleotides by a GTPase. Under normal cellular physiological conditions, the concentration of GTP is higher than that of GDP, favoring the replacement of GDP by GTP in association with the GTPase [goid 5085] [evidence IEA]; Stimulates the exchange of guanyl nucleotides by a GTPase. Under normal cellular physiological conditions, the concentration of GTP is higher…	Homo sapiens Rap guanine nucleotide exchange factor (GEF) 1 (RAPGEF1), transcript variant 2, mRNA.
60132	DCBLD2	131566	1.07894	2.11248	9.1861e-05	0.00558552	The attachment of a cell, either to another cell or to an underlying substrate such as the extracellular matrix, via cell adhesion molecules [goid 7155] [evidence IEA]; Any process that stops, prevents or reduces the frequency, rate or extent of cell growth [goid 30308] [pmid 11447234] [evidence IDA]; Any process that stops, prevents or reduces the frequency, rate or extent of cell growth [goid 3…	Interacting selectively with any protein or protein complex (a complex of two or more proteins that may include other nonprotein molecules) [goid 5515] [pmid 11447234] [evidence NAS]	Homo sapiens discoidin, CUB and LCCL domain containing 2 (DCBLD2), mRNA.
2970154	KLK6	5653	1.07591	2.10806	2.61498e-05	0.00232048	The hydrolysis of a peptide bond or bonds within a protein [goid 6508] [evidence IEA]; The process whose specific outcome is the progression of the central nervous system over time, from its formation to the mature structure. The central nervous system is the core nervous system that serves an integrating and coordinating function. In vertebrates it consists of the brain, spinal cord and spinal n…	Catalysis of the hydrolysis of internal, alpha-peptide bonds in a polypeptide chain by a catalytic mechanism that involves a catalytic triad consisting of a serine nucleophile that is activated by a proton relay involving an acidic residue (e.g. aspartate or glutamate) and a basic residue (usually histidine) [goid 4252] [pmid 12878203] [evidence NAS]; Interacting selectively with any protein or p…	Homo sapiens kallikrein-related peptidase 6 (KLK6), transcript variant B, mRNA.
5670075	PAFAH1B1	5048	1.07576	2.10783	1.33239e-05	0.00148339	A cell cycle process that sets the alignment of mitotic spindle relative to other cellular structures [goid 132] [pmid 11056532] [evidence IMP]; A process that is carried out at the cellular level which results in the formation, arrangement of constituent parts, or disassembly of cytoskeletal structures comprising microtubules and their associated proteins [goid 226] [evidence IEA]; The formation…	Interacting selectively with microtubules, filaments composed of tubulin monomers [goid 8017] [evidence IEA]; Interacting selectively with heparin, any member of a group of glycosaminoglycans found mainly as an intracellular component of mast cells and which consist predominantly of alternating alpha1-4-linked D-galactose and N-acetyl-D-glucosamine-6-sulfate residues [goid 8201] [pmid 8028668] [e…	Homo sapiens platelet-activating factor acetylhydrolase, isoform Ib, alpha subunit 45kDa (PAFAH1B1), mRNA.
7650431	SLC39A6	25800	1.075	2.10672	2.46183e-05	0.00222147	The directed movement of charged atoms or small charged molecules into, out of, within or between cells [goid 6811] [evidence IEA]; The directed movement of zinc (Zn) ions into, out of, within or between cells [goid 6829] [evidence IEA]; The directed movement of metal ions, any metal ion with an electric charge, into, out of, within or between cells [goid 30001] [evidence IEA]	Interacting selectively with zinc (Zn) ions [goid 8270] [evidence IEA]; Catalysis of the transfer of metal ions from one side of a membrane to the other [goid 46873] [evidence IEA]	Homo sapiens solute carrier family 39 (zinc transporter), member 6 (SLC39A6), transcript variant 1, mRNA.
6100382	RTKN	6242	1.07167	2.10186	0.000703721	0.0218081	A form of programmed cell death induced by external or internal signals that trigger the activity of proteolytic caspases, whose actions dismantle the cell and result in cell death. Apoptosis begins internally with condensation and subsequent fragmentation of the cell nucleus (blebbing) while the plasma membrane remains intact. Other characteristics of apoptosis include DNA fragmentation and the …	Interacting selectively with a nucleotide, any compound consisting of a nucleoside that is esterified with (ortho)phosphate or an oligophosphate at any hydroxyl group on the ribose or deoxyribose moiety [goid 166] [evidence IEA]; Stops, prevents or reduces the activity of any enzyme that catalyzes the hydrolysis of GTP to GDP and orthophosphate [goid 5095] [pmid 10940294] [evidence IDA]; Interact…	Homo sapiens rhotekin (RTKN), transcript variant 2, mRNA.
7040546	LCLAT1	253558	1.06011	2.0851	1.80454e-06	0.000394505			Homo sapiens lysocardiolipin acyltransferase 1 (LCLAT1), transcript variant 2, mRNA.
6100703	RAF1	5894	1.05885	2.08328	2.27439e-06	0.000448316	The process of introducing a phosphate group on to a protein [goid 6468] [pmid 8063729] [evidence TAS]; A form of programmed cell death induced by external or internal signals that trigger the activity of proteolytic caspases, whose actions dismantle the cell and result in cell death. Apoptosis begins internally with condensation and subsequent fragmentation of the cell nucleus (blebbing) while t…	Interacting selectively with a nucleotide, any compound consisting of a nucleoside that is esterified with (ortho)phosphate or an oligophosphate at any hydroxyl group on the ribose or deoxyribose moiety [goid 166] [evidence IEA]; Catalysis of the reaction: ATP + a protein serine/threonine = ADP + protein serine/threonine phosphate [goid 4674] [evidence IEA]; [goid 5057] [evidence IEA]; Interactin…	Homo sapiens v-raf-1 murine leukemia viral oncogene homolog 1 (RAF1), mRNA.
6940307	MOBKL3	25843	1.05486	2.07752	0.000532844	0.0180297	The directed movement of substances (such as macromolecules, small molecules, ions) into, out of, within or between cells, or within a multicellular organism [goid 6810] [evidence IEA]	Interacting selectively with any protein or protein complex (a complex of two or more proteins that may include other nonprotein molecules) [goid 5515] [pmid 17353931] [evidence IPI]; Interacting selectively with zinc (Zn) ions [goid 8270] [evidence IEA]; Interacting selectively with any metal ion [goid 46872] [evidence IEA]	Homo sapiens MOB1, Mps One Binder kinase activator-like 3 (yeast) (MOBKL3), transcript variant 2, mRNA.
7160348	MAPK6	5597	1.05036	2.07105	0.000123886	0.00680961	The process of introducing a phosphate group on to a protein [goid 6468] [pmid 2032290] [evidence TAS]; The progression of biochemical and morphological phases and events that occur in a cell during successive cell replication or nuclear replication events. Canonically, the cell cycle comprises the replication and segregation of genetic material followed by the division of the cell, but in endocy…	Interacting selectively with a nucleotide, any compound consisting of a nucleoside that is esterified with (ortho)phosphate or an oligophosphate at any hydroxyl group on the ribose or deoxyribose moiety [goid 166] [evidence IEA]; Catalysis of the reaction: ATP + a protein serine/threonine = ADP + protein serine/threonine phosphate [goid 4674] [pmid 2032290] [evidence TAS]; Catalysis of the phosph…	Homo sapiens mitogen-activated protein kinase 6 (MAPK6), mRNA.
2060091	DAG1	1605	1.04505	2.06344	2.45852e-08	2.3649e-05	The process by which the anatomical structures of an epithelial sheet are generated and organized. Morphogenesis pertains to the creation of form. An epithelial sheet is a flat surface consisting of closely packed epithelial cells [goid 2011] [evidence IEA]; The aggregation, arrangement and bonding together of a set of components to form a protein complex [goid 6461] [pmid 1741056] [evidence TAS]…	Interacting selectively with calcium ions (Ca2+) [goid 5509] [evidence IEA]; Interacting selectively with any protein or protein complex (a complex of two or more proteins that may include other nonprotein molecules) [goid 5515] [pmid 9417121] [evidence IPI]	Homo sapiens dystroglycan 1 (dystrophin-associated glycoprotein 1) (DAG1), mRNA.
3400598	WIPI1	55062	1.04232	2.05954	3.4584e-10	1.66335e-06	The process by which cells digest parts of their own cytoplasm; allows for both recycling of macromolecular constituents under conditions of cellular stress and remodeling the intracellular structure for cell differentiation [goid 6914] [pmid 15602573] [evidence IEP]; The process by which cells digest parts of their own cytoplasm; allows for both recycling of macromolecular constituents under con…	Interacting selectively with one or more specific sites on a receptor molecule, a macromolecule that undergoes combination with a hormone, neurotransmitter, drug or intracellular messenger to initiate a change in cell function [goid 5102] [pmid 15602573] [evidence IDA]; Interacting selectively with an estrogen receptor [goid 30331] [pmid 15602573] [evidence IDA]; Interacting selectively with phos…	Homo sapiens WD repeat domain, phosphoinositide interacting 1 (WIPI1), mRNA.
50435	DNM1L	10059	1.04167	2.05861	0.000580738	0.019144	A process that is carried out at the cellular level which results in the formation, arrangement of constituent parts, or disassembly of the mitochondrial membrane, the lipid bilayer surrounding a mitochondrion [goid 7006] [pmid 9786947] [evidence TAS]; Any process that mediates interactions between a cell and its surroundings. Encompasses interactions such as signaling or attachment between one c…	Interacting selectively with a nucleotide, any compound consisting of a nucleoside that is esterified with (ortho)phosphate or an oligophosphate at any hydroxyl group on the ribose or deoxyribose moiety [goid 166] [evidence IEA]; Catalysis of the reaction: GTP + H2O = GDP + phosphate [goid 3924] [pmid 9570752] [evidence TAS]; Interacting selectively with any protein or protein complex (a complex …	Homo sapiens dynamin 1-like (DNM1L), transcript variant 1, mRNA.
7560433	DSG2	1829	1.03693	2.05186	0.00206458	0.0460995	The attachment of a cell, either to another cell or to an underlying substrate such as the extracellular matrix, via cell adhesion molecules [goid 7155] [evidence IEA]; The attachment of an adhesion molecule in one cell to an identical molecule in an adjacent cell [goid 7156] [evidence IEA]	Interacting selectively with calcium ions (Ca2+) [goid 5509] [evidence IEA]; Interacting selectively with any protein or protein complex (a complex of two or more proteins that may include other nonprotein molecules) [goid 5515] [evidence IEA]	Homo sapiens desmoglein 2 (DSG2), mRNA.
6370039	RAVER2	55225	1.03143	2.04405	7.78153e-08	4.56415e-05		Interacting selectively with a nucleotide, any compound consisting of a nucleoside that is esterified with (ortho)phosphate or an oligophosphate at any hydroxyl group on the ribose or deoxyribose moiety [goid 166] [evidence IEA]; Interacting selectively with an RNA molecule or a portion thereof [goid 3723] [evidence IEA]; Interacting selectively with any protein or protein complex (a complex of t…	Homo sapiens ribonucleoprotein, PTB-binding 2 (RAVER2), mRNA.
2490754	MAP1LC3B	81631	1.02442	2.03414	8.04019e-10	2.57801e-06	The chemical reactions and pathways resulting in the breakdown of a protein or peptide by hydrolysis of its peptide bonds, initiated by the covalent attachment of a ubiquitin moiety, or multiple ubiquitin moieties, to the protein [goid 6511] [evidence IEA]; The process by which cells digest parts of their own cytoplasm; allows for both recycling of macromolecular constituents under conditions of …	Interacting selectively with any protein or protein complex (a complex of two or more proteins that may include other nonprotein molecules) [goid 5515] [pmid 15355958] [evidence IPI]; Interacting selectively with any protein or protein complex (a complex of two or more proteins that may include other nonprotein molecules) [goid 5515] [pmid 15187094] [evidence IPI]	Homo sapiens microtubule-associated protein 1 light chain 3 beta (MAP1LC3B), mRNA.
1340291	CCNY	219771	1.02442	2.03414	6.99983e-07	0.000207817			Homo sapiens cyclin Y (CCNY), transcript variant 1, mRNA.
4830504	PGM2	55276	1.02309	2.03227	0.000315351	0.0126337	The chemical reactions and pathways involving carbohydrates, any of a group of organic compounds based of the general formula Cx(H2O)y. Includes the formation of carbohydrate derivatives by the addition of a carbohydrate residue to another molecule [goid 5975] [evidence IEA]; The chemical reactions and pathways involving glucose, the aldohexose gluco-hexose. D-glucose is dextrorotatory and is som…	Interacting selectively with magnesium (Mg) ions [goid 287] [evidence IEA]; Catalysis of the reaction: alpha-D-glucose 1-phosphate = alpha-D-glucose 6-phosphate [goid 4614] [evidence IEA]; Enables the directed movement of substances (such as macromolecules, small molecules, ions) into, out of, within or between cells [goid 5215] [evidence IEA]; The selective, often stoichiometric, interaction of …	Homo sapiens phosphoglucomutase 2 (PGM2), mRNA.
460113	MAGED1	9500	1.01698	2.02368	1.71715e-05	0.00174975	Any process that modulates the frequency, rate or extent of transcription from an RNA polymerase II promoter [goid 6357] [evidence IEA]; Any process that modulates the occurrence or rate of cell death by apoptosis [goid 42981] [pmid 15930293] [evidence TAS]; Any process that stops, prevents or reduces the rate or extent of epithelial cell proliferation [goid 50680] [pmid 15930293] [evidence IDA]	The function of a transcription cofactor that activates transcription from a RNA polymerase II promoter; does not bind DNA itself [goid 3713] [evidence IEA]; Interacting selectively with any protein or protein complex (a complex of two or more proteins that may include other nonprotein molecules) [goid 5515] [pmid 15930293] [evidence IPI]	Homo sapiens melanoma antigen family D, 1 (MAGED1), transcript variant 3, mRNA.
4290431	DPYSL3	1809	1.01592	2.02219	4.92066e-07	0.000169046	The process whose specific outcome is the progression of nervous tissue over time, from its formation to its mature state [goid 7399] [evidence IEA]; The chemical reactions and pathways involving nucleobases, nucleosides, nucleotides and nucleic acids [goid 6139] [pmid 8973361] [evidence TAS]; The cascade of processes by which a signal interacts with a receptor, causing a change in the level or a…	Catalysis of the hydrolysis of any carbon-nitrogen bond, C-N, with the exception of peptide bonds [goid 16810] [evidence IEA]; Catalysis of the reaction: 5,6-dihydrouracil + H2O = 3-ureidopropionate [goid 4157] [pmid 8973361] [evidence TAS]; Catalysis of the hydrolysis of any carbon-nitrogen bond, C-N, with the exception of peptide bonds [goid 16810] [evidence IEA]	Homo sapiens dihydropyrimidinase-like 3 (DPYSL3), mRNA.
2140097	PIK3R2	5296	1.01492	2.02079	0.000499279	0.0172511	The cascade of processes by which a signal interacts with a receptor, causing a change in the level or activity of a second messenger or other downstream target, and ultimately effecting a change in the functioning of the cell [goid 7165] [evidence IEA]; Any process that stops, prevents or reduces the frequency, rate or extent of anti-apoptosis [goid 19987] [evidence IEA]; The cascade of processe…	Interacting selectively with any protein or protein complex (a complex of two or more proteins that may include other nonprotein molecules) [goid 5515] [evidence IEA]; Catalysis of the reaction: ATP + 1-phosphatidyl-1D-myo-inositol = ADP + 1-phosphatidyl-1D-myo-inositol 3-phosphate [goid 16303] [evidence IEA]; Modulates the activity of any of the phosphoinositide 3-kinases (PI3Ks). Regulatory sub…	Homo sapiens phosphoinositide-3-kinase, regulatory subunit 2 (beta) (PIK3R2), mRNA.
1690259	PAPSS2	9060	1.00837	2.01164	2.15309e-08	2.1574e-05	The pathways by which inorganic sulfate is processed and incorporated into sulfated compounds [goid 103] [evidence IEA]; The process whose specific outcome is the progression of the skeleton over time, from its formation to the mature structure. The skeleton is the bony framework of the body in vertebrates (endoskeleton) or the hard outer envelope of insects (exoskeleton or dermoskeleton) [goid 1…	Interacting selectively with a nucleotide, any compound consisting of a nucleoside that is esterified with (ortho)phosphate or an oligophosphate at any hydroxyl group on the ribose or deoxyribose moiety [goid 166] [evidence IEA]; Catalysis of the reaction: ATP + adenylylsulfate = ADP + 3'-phosphoadenosine 5'-phosphosulfate [goid 4020] [evidence IEA]; Catalysis of the reaction: ATP + SO4(2-) (sulf…	Homo sapiens 3'-phosphoadenosine 5'-phosphosulfate synthase 2 (PAPSS2), transcript variant 1, mRNA.
2030180		NA	1.00834	2.01159	2.65825e-07	0.00011215			603089645F1 NIH_MGC_120 Homo sapiens cDNA clone IMAGE:5228627 5, mRNA sequence
2650605	C4orf18	51313	1.008	2.01113	0.000288021	0.0119523			Homo sapiens chromosome 4 open reading frame 18 (C4orf18), transcript variant 2, mRNA.
4210019	RIOK3	8780	1.00299	2.00414	3.85594e-06	0.000626538	The process of introducing a phosphate group on to a protein [goid 6468] [evidence IEA]; The process by which genetic material, in the form of chromosomes, is organized and then physically separated and apportioned to two or more sets [goid 7059] [pmid 9602165] [evidence TAS]; The process of introducing a phosphate group on to a protein [goid 6468] [evidence IEA]	Interacting selectively with a nucleotide, any compound consisting of a nucleoside that is esterified with (ortho)phosphate or an oligophosphate at any hydroxyl group on the ribose or deoxyribose moiety [goid 166] [evidence IEA]; Catalysis of the reaction: ATP + a protein serine/threonine = ADP + protein serine/threonine phosphate [goid 4674] [evidence IEA]; Interacting selectively with any prote…	Homo sapiens RIO kinase 3 (yeast) (RIOK3), mRNA.
3890541	ITGA2	3673	1.00011	2.00015	9.33789e-05	0.00563507	The attachment of a cell, either to another cell or to an underlying substrate such as the extracellular matrix, via cell adhesion molecules [goid 7155] [pmid 10942362] [evidence TAS]; The attachment of a cell, either to another cell or to an underlying substrate such as the extracellular matrix, via cell adhesion molecules [goid 7155] [pmid 10201960] [evidence TAS]; The binding of a cell to the …	Interacting selectively with magnesium (Mg) ions [goid 287] [evidence IEA]; Combining with an extracellular or intracellular messenger to initiate a change in cell activity [goid 4872] [evidence IEA]; Interacting selectively with calcium ions (Ca2+) [goid 5509] [evidence IEA]; Interacting selectively with collagen, a group of fibrous proteins of very high tensile strength that form the main compo…	Homo sapiens integrin, alpha 2 (CD49B, alpha 2 subunit of VLA-2 receptor) (ITGA2), mRNA.
4830301	KAT2A	2648	0.99879	1.99832	4.32533e-06	0.000684312			Homo sapiens K(lysine) acetyltransferase 2A (KAT2A), mRNA.
290475	CTNNAL1	8727	0.99533	1.99354	0.000975587	0.0274718	The attachment of a cell, either to another cell or to an underlying substrate such as the extracellular matrix, via cell adhesion molecules [goid 7155] [evidence IEA]; The attachment of a cell, either to another cell or to an underlying substrate such as the extracellular matrix, via cell adhesion molecules [goid 7155] [evidence IEA]	The action of a molecule that contributes to the structural integrity of a complex or assembly within or outside a cell [goid 5198] [evidence IEA]; Interacting selectively with cadherin, a type I membrane protein involved in cell adhesion [goid 45296] [evidence IEA]; The action of a molecule that contributes to the structural integrity of a complex or assembly within or outside a cell [goid 5198]…	Homo sapiens catenin (cadherin-associated protein), alpha-like 1 (CTNNAL1), mRNA.
1090072	KIAA0494	9813	0.994593	1.99252	1.52817e-05	0.001617		Interacting selectively with calcium ions (Ca2+) [goid 5509] [evidence IEA]	Homo sapiens KIAA0494 (KIAA0494), mRNA.
540082	TBL1XR1	79718	0.994517	1.99241	0.000185214	0.00899802	The synthesis of either RNA on a template of DNA or DNA on a template of RNA [goid 6350] [evidence IEA]; Any process that modulates the frequency, rate or extent of DNA-dependent transcription [goid 6355] [evidence IEA]; The chemical reactions and pathways resulting in the breakdown of a protein or peptide by hydrolysis of its peptide bonds, initiated by the covalent attachment of a ubiquitin moi…		Homo sapiens transducin (beta)-like 1X-linked receptor 1 (TBL1XR1), mRNA.
270615	ABCC3	8714	0.994168	1.99193	7.37896e-06	0.000996906	The directed movement of substances (such as macromolecules, small molecules, ions) into, out of, within or between cells, or within a multicellular organism [goid 6810] [pmid 9813153] [evidence TAS]; The directed movement of substances (such as macromolecules, small molecules, ions) into, out of, within or between cells, or within a multicellular organism [goid 6810] [evidence IEA]	Interacting selectively with a nucleotide, any compound consisting of a nucleoside that is esterified with (ortho)phosphate or an oligophosphate at any hydroxyl group on the ribose or deoxyribose moiety [goid 166] [evidence IEA]; Enables the directed movement of substances (such as macromolecules, small molecules, ions) into, out of, within or between cells [goid 5215] [evidence IEA]; Interacting…	Homo sapiens ATP-binding cassette, sub-family C (CFTR/MRP), member 3 (ABCC3), mRNA.
1400543	LOC653108	653108	0.991989	1.98892	7.01554e-06	0.000969596			PREDICTED: Homo sapiens similar to coxsackie virus and adenovirus receptor precursor (LOC653108), mRNA.
2680097	YPEL5	51646	0.988199	1.98371	0.000104423	0.00605827			Homo sapiens yippee-like 5 (Drosophila) (YPEL5), mRNA.
730647	ANAPC1	64682	0.987641	1.98294	1.08808e-07	6.08514e-05	The chemical reactions and pathways resulting in the breakdown of a protein or peptide by hydrolysis of its peptide bonds, initiated by the covalent attachment of a ubiquitin moiety, or multiple ubiquitin moieties, to the protein [goid 6511] [evidence IEA]; The progression of biochemical and morphological phases and events that occur in a cell during successive cell replication or nuclear replica…		Homo sapiens anaphase promoting complex subunit 1 (ANAPC1), mRNA.
6130332	UCRC	29796	0.982225	1.97551	1.10693e-07	6.09131e-05			Homo sapiens ubiquinol-cytochrome c reductase complex (7.2 kD) (UCRC), transcript variant 2, mRNA.
6200128	ROD1	9991	0.981643	1.97471	0.00113801	0.0306804	Any process involved in the conversion of a primary mRNA transcript into one or more mature mRNA(s) prior to translation into polypeptide [goid 6397] [evidence IEA]; Any process involved in the conversion of a primary mRNA transcript into one or more mature mRNA(s) prior to translation into polypeptide [goid 6397] [evidence IEA]; Any process involved in the conversion of a primary mRNA transcript…	Interacting selectively with any nucleic acid [goid 3676] [evidence IEA]; Interacting selectively with a nucleotide, any compound consisting of a nucleoside that is esterified with (ortho)phosphate or an oligophosphate at any hydroxyl group on the ribose or deoxyribose moiety [goid 166] [evidence IEA]; Interacting selectively with an RNA molecule or a portion thereof [goid 3723] [evidence IEA]; I…	Homo sapiens ROD1 regulator of differentiation 1 (S. pombe) (ROD1), mRNA.
1740497	RAB8B	51762	0.978937	1.97101	6.62132e-06	0.000925753	Any process that modulates the frequency, rate or extent of DNA-dependent transcription [goid 6355] [evidence IEA]; Any series of molecular signals in which a small monomeric GTPase relays one or more of the signals [goid 7264] [evidence IEA]; The directed movement of proteins into, out of, within or between cells [goid 15031] [evidence NAS]	Interacting selectively with a nucleotide, any compound consisting of a nucleoside that is esterified with (ortho)phosphate or an oligophosphate at any hydroxyl group on the ribose or deoxyribose moiety [goid 166] [evidence IEA]; Catalysis of the reaction: GTP + H2O = GDP + phosphate [goid 3924] [pmid 9030196] [evidence NAS]; Interacting selectively with ATP, adenosine 5'-triphosphate, a universa…	Homo sapiens RAB8B, member RAS oncogene family (RAB8B), mRNA.
1050671	EGFR	1956	0.978554	1.97049	7.06029e-08	4.3796e-05	The formation of bone or of a bony substance, or the conversion of fibrous tissue or of cartilage into bone or a bony substance [goid 1503] [pmid 12925580] [evidence NAS]; A change in state or activity of a cell or an organism (in terms of movement, secretion, enzyme production, gene expression, etc.) as a result of a disturbance in organismal or cellular homeostasis, usually, but not necessarily…	Interacting selectively with a nucleotide, any compound consisting of a nucleoside that is esterified with (ortho)phosphate or an oligophosphate at any hydroxyl group on the ribose or deoxyribose moiety [goid 166] [evidence IEA]; Interacting selectively with double-stranded DNA [goid 3690] [pmid 6325948] [evidence NAS]; [goid 4710] [pmid 15542601] [evidence NAS]; Combining with an extracellular o…	Homo sapiens epidermal growth factor receptor (erythroblastic leukemia viral (v-erb-b) oncogene homolog, avian) (EGFR), transcript variant 1, mRNA.
4040097	KLF6	1316	0.977721	1.96935	6.3113e-06	0.000895968	The synthesis of either RNA on a template of DNA or DNA on a template of RNA [goid 6350] [evidence IEA]; Any process that modulates the frequency, rate or extent of DNA-dependent transcription [goid 6355] [evidence NAS]; Any series of molecular signals generated as a consequence of a cytokine or chemokine binding to a cell surface receptor [goid 19221] [evidence IEA]; The process whereby a precur…	Interacting selectively with DNA (deoxyribonucleic acid) [goid 3677] [evidence IEA]; Interacting selectively with zinc (Zn) ions [goid 8270] [evidence IEA]; Any transcription regulator activity required for initiation or upregulation of transcription [goid 16563] [pmid 9083102] [evidence TAS]; Any transcription regulator activity required for initiation or upregulation of transcription [goid 1656…	Homo sapiens Kruppel-like factor 6 (KLF6), transcript variant 2, mRNA.
5080576	KIT	3815	0.974538	1.96501	0.00119471	0.0317639	The series of molecular signals generated as a consequence of a transmembrane receptor tyrosine kinase binding to its physiological ligand [goid 7169] [evidence IEA]; A series of reactions, mediated by protein kinases, which occurs as a result of a single trigger reaction or compound [goid 7243] [evidence IEA]; Any process that activates or increases the rate or extent of cell proliferation [goid…	Interacting selectively with a nucleotide, any compound consisting of a nucleoside that is esterified with (ortho)phosphate or an oligophosphate at any hydroxyl group on the ribose or deoxyribose moiety [goid 166] [evidence IEA]; Combining with an extracellular or intracellular messenger to initiate a change in cell activity [goid 4872] [evidence IEA]; Combining with stem cell factor, a cytokine …	Homo sapiens v-kit Hardy-Zuckerman 4 feline sarcoma viral oncogene homolog (KIT), mRNA.
4180270	RHOD	29984	0.972336	1.96202	1.00503e-05	0.00122997	Any series of molecular signals in which a small monomeric GTPase relays one or more of the signals [goid 7264] [evidence IEA]; A series of molecular signals within the cell that are mediated by a member of the Rho family of proteins switching to a GTP-bound active state [goid 7266] [pmid 9116026] [evidence TAS]	Interacting selectively with a nucleotide, any compound consisting of a nucleoside that is esterified with (ortho)phosphate or an oligophosphate at any hydroxyl group on the ribose or deoxyribose moiety [goid 166] [evidence IEA]; Catalysis of the reaction: GTP + H2O = GDP + phosphate [goid 3924] [pmid 9116026] [evidence TAS]; Interacting selectively with GTP, guanosine triphosphate [goid 5525] [e…	Homo sapiens ras homolog gene family, member D (RHOD), mRNA.
4830682	CCDC92	80212	0.97082	1.95995	2.44427e-06	0.000477885			Homo sapiens coiled-coil domain containing 92 (CCDC92), mRNA.
4390100	LAMC2	3918	0.970467	1.95948	8.178e-07	0.000227358	The attachment of a cell, either to another cell or to an underlying substrate such as the extracellular matrix, via cell adhesion molecules [goid 7155] [evidence IEA]; The process whose specific outcome is the progression of the epidermis over time, from its formation to the mature structure. The epidermis is the outer epithelial layer of a plant or animal, it may be a single layer that produces…	Interacting selectively with any protein or protein complex (a complex of two or more proteins that may include other nonprotein molecules) [goid 5515] [evidence IEA]; Interacting selectively with heparin, any member of a group of glycosaminoglycans found mainly as an intracellular component of mast cells and which consist predominantly of alternating alpha1-4-linked D-galactose and N-acetyl-D-gl…	Homo sapiens laminin, gamma 2 (LAMC2), transcript variant 1, mRNA.
6280201	PTPRK	5796	0.969877	1.95867	0.00147219	0.0366303	The process of removing one or more phosphoric residues from a protein [goid 6470] [evidence IEA]; The process of removing one or more phosphoric residues from a protein [goid 6470] [evidence IEA]; The process of removing one or more phosphoric residues from a protein [goid 6470] [evidence IEA]; The process of removing one or more phosphoric residues from a protein [goid 6470] [evidence IEA]	Combining with an extracellular or intracellular messenger to initiate a change in cell activity [goid 4872] [evidence IEA]; Combining with an extracellular or intracellular messenger to initiate a change in cell activity [goid 4872] [evidence IEA]; Combining with an extracellular or intracellular messenger to initiate a change in cell activity [goid 4872] [evidence IEA]; Combining with an extrac…	Homo sapiens protein tyrosine phosphatase, receptor type, K (PTPRK), mRNA.
1980328	CACNB3	784	0.969315	1.95791	8.06526e-06	0.00105124	The directed movement of charged atoms or small charged molecules into, out of, within or between cells [goid 6811] [evidence IEA]; The directed movement of calcium (Ca) ions into, out of, within or between cells [goid 6816] [pmid 11160515] [evidence IDA]; A series of molecular signals initiated by the cross-linking of an antigen receptor on a T cell [goid 50852] [evidence IEA]	Catalysis of the transmembrane transfer of an ion by a voltage-gated channel. An ion is an atom or group of atoms carrying an electric charge by virtue of having gained or lost one or more electrons [goid 5244] [evidence IEA]; Interacting selectively with calcium ions (Ca2+) [goid 5509] [evidence IEA]; Interacting selectively with any protein or protein complex (a complex of two or more proteins …	Homo sapiens calcium channel, voltage-dependent, beta 3 subunit (CACNB3), mRNA.
6020564	RRAGA	10670	0.968872	1.95731	1.63081e-08	1.86751e-05	A form of programmed cell death induced by external or internal signals that trigger the activity of proteolytic caspases, whose actions dismantle the cell and result in cell death. Apoptosis begins internally with condensation and subsequent fragmentation of the cell nucleus (blebbing) while the plasma membrane remains intact. Other characteristics of apoptosis include DNA fragmentation and the …	Interacting selectively with a nucleotide, any compound consisting of a nucleoside that is esterified with (ortho)phosphate or an oligophosphate at any hydroxyl group on the ribose or deoxyribose moiety [goid 166] [evidence IEA]; Interacting selectively with GTP, guanosine triphosphate [goid 5525] [pmid 14660641] [evidence IDA]; Interacting selectively with GTP, guanosine triphosphate [goid 5525]…	Homo sapiens Ras-related GTP binding A (RRAGA), mRNA.
1070639	CLNS1A	1207	0.966728	1.9544	6.41281e-06	0.000901844	The formation and assembly from one or more snRNA and multiple protein components of a ribonucleoprotein complex that in involved in formation of the spliceosome [goid 387] [pmid 15130578] [evidence EXP]; The directed movement of substances (such as macromolecules, small molecules, ions) into, out of, within or between cells, or within a multicellular organism [goid 6810] [pmid 8579598] [evidence…		Homo sapiens chloride channel, nucleotide-sensitive, 1A (CLNS1A), mRNA.
630601	SEPT2	4735	0.963957	1.95065	0.000110824	0.00628559	The progression of biochemical and morphological phases and events that occur in a cell during successive cell replication or nuclear replication events. Canonically, the cell cycle comprises the replication and segregation of genetic material followed by the division of the cell, but in endocycles or syncytial cells nuclear replication or nuclear division may not be followed by cell division [go…	Interacting selectively with a nucleotide, any compound consisting of a nucleoside that is esterified with (ortho)phosphate or an oligophosphate at any hydroxyl group on the ribose or deoxyribose moiety [goid 166] [evidence IEA]; Interacting selectively with any protein or protein complex (a complex of two or more proteins that may include other nonprotein molecules) [goid 5515] [pmid 10321247] […	Homo sapiens septin 2 (SEPT2), transcript variant 4, mRNA.
3610671	SCD5	79966	0.963371	1.94986	7.6578e-07	0.000217935	The chemical reactions and pathways involving lipids, compounds soluble in an organic solvent but not, or sparingly, in an aqueous solvent. Includes fatty acids; neutral fats, other fatty-acid esters, and soaps; long-chain (fatty) alcohols and waxes; sphingoids and other long-chain bases; glycolipids, phospholipids and sphingolipids; and carotenes, polyprenols, sterols, terpenes and other isopren…	Catalysis of the reaction: stearoyl-CoA + 2 ferrocytochrome b5 + O2 + 2 H+ = oleoyl-CoA + 2 ferricytochrome b5 + H2O [goid 4768] [evidence IEA]; Interacting selectively with iron (Fe) ions [goid 5506] [evidence IEA]; Catalysis of an oxidation-reduction (redox) reaction, a reversible chemical reaction in which the oxidation state of an atom or atoms within a molecule is altered. One substrate acts…	Homo sapiens stearoyl-CoA desaturase 5 (SCD5), transcript variant 1, mRNA.
540215	C6orf173	387103	0.959244	1.94429	1.35259e-07	6.93969e-05			Homo sapiens chromosome 6 open reading frame 173 (C6orf173), mRNA.
5670706	FAM171A1	221061	0.959214	1.94425	5.72535e-08	4.04951e-05			Homo sapiens family with sequence similarity 171, member A1 (FAM171A1), mRNA.
1260241	EIF4EBP2	1979	0.958881	1.9438	8.00876e-07	0.000225257	The series of molecular signals generated as a consequence of the insulin receptor binding to insulin [goid 8286] [evidence IEA]; A series of molecular signals in which a cell uses cyclic AMP to convert an extracellular signal into a response [goid 19933] [evidence IEA]; Any process that stops, prevents or reduces the frequency, rate or extent of translational initiation [goid 45947] [evidence IE…	Interacting selectively with any protein or protein complex (a complex of two or more proteins that may include other nonprotein molecules) [goid 5515] [pmid 15153109] [evidence IPI]; Interacting selectively with eukaryotic initiation factor 4E, a polypeptide factor involved in the initiation of ribosome-mediated translation [goid 8190] [evidence IEA]	Homo sapiens eukaryotic translation initiation factor 4E binding protein 2 (EIF4EBP2), mRNA.
4610209	CALML4	91860	0.955541	1.93931	3.08103e-06	0.000550874		Interacting selectively with calcium ions (Ca2+) [goid 5509] [evidence IEA]	Homo sapiens calmodulin-like 4 (CALML4), transcript variant 1, mRNA.
2470102	C7orf10	79783	0.955535	1.9393	2.69069e-06	0.000509267	The chemical reactions and pathways, including anabolism and catabolism, by which living organisms transform chemical substances. Metabolic processes typically transform small molecules, but also include macromolecular processes such as DNA repair and replication, and protein synthesis and degradation [goid 8152] [evidence IEA]; The chemical reactions and pathways, including anabolism and catabol…	Catalysis of the transfer of a group, e.g. a methyl group, glycosyl group, acyl group, phosphorus-containing, or other groups, from one compound (generally regarded as the donor) to another compound (generally regarded as the acceptor). Transferase is the systematic name for any enzyme of EC class 2 [goid 16740] [evidence IEA]; Catalysis of a biochemical reaction at physiological temperatures. In…	Homo sapiens chromosome 7 open reading frame 10 (C7orf10), mRNA.
4780735	SAMD5	389432	0.95367	1.93679	0.00065465	0.0207308			Homo sapiens sterile alpha motif domain containing 5 (SAMD5), mRNA.
7400296	ZYG11B	79699	0.953586	1.93668	0.00188515	0.0434443	The chemical reactions and pathways resulting in the breakdown of a protein or peptide by hydrolysis of its peptide bonds, initiated by the covalent attachment of a ubiquitin moiety, or multiple ubiquitin moieties, to the protein [goid 6511] [evidence IEA]	The selective, often stoichiometric, interaction of a molecule with one or more specific sites on another molecule [goid 5488] [evidence IEA]	Homo sapiens zyg-11 homolog B (C. elegans) (ZYG11B), mRNA.
5560561	TNS3	64759	0.952971	1.93585	2.80114e-09	5.99158e-06	Any process that activates or increases the rate or extent of cell proliferation [goid 8284] [evidence IEA]; The orderly movement of cells from one site to another, often during the development of a multicellular organism [goid 16477] [evidence IEA]; The process whose specific outcome is the progression of the alveolus over time, from its formation to the mature structure. The alveolus is a sac f…	Interacting selectively with any protein or protein complex (a complex of two or more proteins that may include other nonprotein molecules) [goid 5515] [pmid 17190795] [evidence IPI]	Homo sapiens tensin 3 (TNS3), mRNA.
2680047	MAP2K4	6416	0.95009	1.93199	1.44261e-05	0.00155918	The process of introducing a phosphate group on to a protein [goid 6468] [evidence IEA]; The cascade of processes by which a signal interacts with a receptor, causing a change in the level or activity of a second messenger or other downstream target, and ultimately effecting a change in the functioning of the cell [goid 7165] [pmid 7716521] [evidence TAS]; A cascade of protein kinase activities, …	Interacting selectively with a nucleotide, any compound consisting of a nucleoside that is esterified with (ortho)phosphate or an oligophosphate at any hydroxyl group on the ribose or deoxyribose moiety [goid 166] [evidence IEA]; Catalysis of the reaction: ATP + a protein serine/threonine = ADP + protein serine/threonine phosphate [goid 4674] [evidence IEA]; Catalysis of the reaction: ATP + a pro…	Homo sapiens mitogen-activated protein kinase kinase 4 (MAP2K4), mRNA.
6590196	LSM1	27257	0.94536	1.92567	9.79088e-06	0.00120435	Any process involved in the conversion of a primary mRNA transcript into one or more mature mRNA(s) prior to translation into polypeptide [goid 6397] [pmid 10369684] [evidence TAS]; The process of removing sections of the primary RNA transcript to remove sequences not present in the mature form of the RNA and joining the remaining sections to form the mature form of the RNA [goid 8380] [pmid 1036…	Interacting selectively with an RNA molecule or a portion thereof [goid 3723] [evidence IEA]; Interacting selectively with any protein or protein complex (a complex of two or more proteins that may include other nonprotein molecules) [goid 5515] [pmid 14667819] [evidence IPI]; Interacting selectively with any protein or protein complex (a complex of two or more proteins that may include other non…	Homo sapiens LSM1 homolog, U6 small nuclear RNA associated (S. cerevisiae) (LSM1), mRNA.
1940082		NA	0.943234	1.92283	0.000612393	0.0198877			Homo sapiens mRNA; cDNA DKFZp686I23208 (from clone DKFZp686I23208)
6520369	LCLAT1	253558	0.94108	1.91996	5.35574e-07	0.000176431			Homo sapiens lysocardiolipin acyltransferase 1 (LCLAT1), transcript variant 1, mRNA.
1660307	DCAF6	55827	0.93966	1.91808	4.70823e-05	0.00345194			Homo sapiens DDB1 and CUL4 associated factor 6 (DCAF6), transcript variant 2, mRNA.
1470154	NPLOC4	55666	0.938646	1.91673	3.05847e-06	0.000549466	The chemical reactions and pathways resulting in the breakdown of a protein or peptide by hydrolysis of its peptide bonds, initiated by the covalent attachment of a ubiquitin moiety, or multiple ubiquitin moieties, to the protein [goid 6511] [evidence IEA]; The joining of two lipid bilayers to form a single membrane [goid 6944] [pmid 11574150] [evidence ISS]; A process that is carried out at the …	Interacting selectively with any protein or protein complex (a complex of two or more proteins that may include other nonprotein molecules) [goid 5515] [pmid 11574150] [evidence IPI]; Interacting selectively with zinc (Zn) ions [goid 8270] [evidence IEA]; Interacting selectively with any metal ion [goid 46872] [evidence IEA]	Homo sapiens nuclear protein localization 4 homolog (S. cerevisiae) (NPLOC4), mRNA.
1340538	SGSH	6448	0.936985	1.91452	4.09519e-07	0.000152025	The chemical reactions and pathways involving proteoglycans, any glycoprotein in which the carbohydrate units are glycosaminoglycans [goid 6029] [pmid 7493035] [evidence TAS]; The chemical reactions and pathways, including anabolism and catabolism, by which living organisms transform chemical substances. Metabolic processes typically transform small molecules, but also include macromolecular proc…	Interacting selectively with calcium ions (Ca2+) [goid 5509] [evidence IEA]; Interacting selectively with any protein or protein complex (a complex of two or more proteins that may include other nonprotein molecules) [goid 5515] [evidence IEA]; Catalysis of the reaction: RSO-R' + H2O = RSOOH + R'H. This reaction is the hydrolysis of any sulfuric ester bond, any ester formed from sulfuric acid, O=…	Homo sapiens N-sulfoglucosamine sulfohydrolase (sulfamidase) (SGSH), mRNA.
6580484	MOV10	4343	0.936207	1.91349	1.66348e-07	8.16396e-05	The biological process whose specific outcome is the progression of a multicellular organism over time from an initial condition (e.g. a zygote or a young adult) to a later condition (e.g. a multicellular animal or an aged adult) [goid 7275] [evidence IEA]; Any process specifically pertinent to the functioning of integrated living units: cells, tissues, organs, and organisms. A process is a colle…	Interacting selectively with a nucleotide, any compound consisting of a nucleoside that is esterified with (ortho)phosphate or an oligophosphate at any hydroxyl group on the ribose or deoxyribose moiety [goid 166] [evidence IEA]; Elemental activities, such as catalysis or binding, describing the actions of a gene product at the molecular level. A given gene product may exhibit one or more molecul…	Homo sapiens Mov10, Moloney leukemia virus 10, homolog (mouse) (MOV10), mRNA.
4150639	RBMS1	5937	0.932942	1.90917	0.000194716	0.00926917	The process whereby new strands of DNA are synthesized. The template for replication can either be an existing DNA molecule or RNA [goid 6260] [pmid 7838710] [evidence TAS]; Any process involved in the conversion of one or more primary RNA transcripts into one or more mature RNA molecules [goid 6396] [pmid 8041632] [evidence TAS]	Interacting selectively with DNA (deoxyribonucleic acid) [goid 3677] [evidence IEA]; Interacting selectively with double-stranded DNA [goid 3690] [pmid 7838710] [evidence TAS]; Interacting selectively with single-stranded DNA [goid 3697] [pmid 7838710] [evidence TAS]; Interacting selectively with an RNA molecule or a portion thereof [goid 3723] [pmid 8041632] [evidence NAS]; Interacting selective…	Homo sapiens RNA binding motif, single stranded interacting protein 1 (RBMS1), transcript variant 3, mRNA.
3460451	SH3PXD2A	9644	0.932919	1.90913	4.54393e-08	3.31129e-05	Any process that mediates interactions between a cell and its surroundings. Encompasses interactions such as signaling or attachment between one cell and another cell, between a cell and an extracellular matrix, or between a cell and any other aspect of its environment [goid 7154] [evidence IEA]	Interacting selectively with any protein or protein complex (a complex of two or more proteins that may include other nonprotein molecules) [goid 5515] [evidence IEA]; Interacting selectively with any inositol-containing glycerophospholipid [goid 35091] [evidence IEA]	Homo sapiens SH3 and PX domains 2A (SH3PXD2A), mRNA.
5700296	ZDHHC16	84287	0.931622	1.90742	2.79096e-06	0.000519929	A form of programmed cell death induced by external or internal signals that trigger the activity of proteolytic caspases, whose actions dismantle the cell and result in cell death. Apoptosis begins internally with condensation and subsequent fragmentation of the cell nucleus (blebbing) while the plasma membrane remains intact. Other characteristics of apoptosis include DNA fragmentation and the …	Interacting selectively with zinc (Zn) ions [goid 8270] [evidence IEA]; Catalysis of the generalized reaction: acyl-carrier + reactant = acyl-reactant + carrier [goid 8415] [evidence IEA]; Catalysis of the transfer of a group, e.g. a methyl group, glycosyl group, acyl group, phosphorus-containing, or other groups, from one compound (generally regarded as the donor) to another compound (generally …	Homo sapiens zinc finger, DHHC-type containing 16 (ZDHHC16), transcript variant 4, mRNA.
3120402	SLC30A7	148867	0.929439	1.90454	0.000236533	0.0105044	The directed movement of cations, atoms or small molecules with a net positive charge, into, out of, within or between cells [goid 6812] [evidence IEA]; The directed movement of zinc (Zn) ions into, out of, within or between cells [goid 6829] [evidence IEA]	Interacting selectively with any protein or protein complex (a complex of two or more proteins that may include other nonprotein molecules) [goid 5515] [pmid 17353931] [evidence IPI]; Interacting selectively with zinc (Zn) ions [goid 8270] [evidence IEA]; Catalysis of the transfer of cation from one side of the membrane to the other [goid 8324] [evidence IEA]	Homo sapiens solute carrier family 30 (zinc transporter), member 7 (SLC30A7), mRNA.
3390292	KLF9	687	0.928549	1.90336	1.00547e-06	0.000262111	Any process that modulates the frequency, rate or extent of transcription from an RNA polymerase II promoter [goid 6357] [pmid 1356762] [evidence TAS]; Attachment of the blastocyst to the uterine lining [goid 7566] [evidence IEA]; Any series of molecular signals generated as a consequence of a progesterone binding to its receptor [goid 50847] [evidence IEA]	The function of binding to a specific DNA sequence in order to modulate transcription. The transcription factor may or may not also interact selectively with a protein or macromolecular complex [goid 3700] [pmid 8051167] [evidence TAS]; The function of binding to a specific DNA sequence in order to modulate transcription. The transcription factor may or may not also interact selectively with a pr…	Homo sapiens Kruppel-like factor 9 (KLF9), mRNA.
6510377	TNFRSF12A	51330	0.92314	1.89624	0.000204535	0.0095248	Blood vessel formation when new vessels emerge from the proliferation of pre-existing blood vessels [goid 1525] [evidence IEA]; A form of programmed cell death induced by external or internal signals that trigger the activity of proteolytic caspases, whose actions dismantle the cell and result in cell death. Apoptosis begins internally with condensation and subsequent fragmentation of the cell nu…	Combining with an extracellular or intracellular messenger to initiate a change in cell activity [goid 4872] [evidence IEA]; Interacting selectively with any protein or protein complex (a complex of two or more proteins that may include other nonprotein molecules) [goid 5515] [evidence IEA]; Interacting selectively with any protein or protein complex (a complex of two or more proteins that may in…	Homo sapiens tumor necrosis factor receptor superfamily, member 12A (TNFRSF12A), mRNA.
6760706	MCOLN3	55283	0.922388	1.89525	7.48183e-06	0.00100367	The directed movement of charged atoms or small charged molecules into, out of, within or between cells [goid 6811] [evidence IEA]; The series of events required for an organism to receive an auditory stimulus, convert it to a molecular signal, and recognize and characterize the signal. Sonic stimuli are detected in the form of vibrations and are processed to form a sound [goid 7605] [evidence IE…	Catalysis of facilitated diffusion of an ion (by an energy-independent process) by passage through a transmembrane aqueous pore or channel without evidence for a carrier-mediated mechanism [goid 5216] [evidence IEA]	Homo sapiens mucolipin 3 (MCOLN3), mRNA.
3360053	KDELR3	11015	0.918898	1.89067	7.17208e-06	0.000988391	The retention in the endoplasmic reticulum (ER) lumen of soluble resident proteins. Sorting receptors retrieve proteins with ER localization signals, such as KDEL and HDEL sequences or some transmembrane domains, that have escaped to the cis-Golgi network and return them to the ER. Abnormally folded proteins and unassembled subunits are also selectively retained in the ER [goid 6621] [evidence IE…	Combining with an extracellular or intracellular messenger to initiate a change in cell activity [goid 4872] [evidence IEA]; Interacting selectively with an endoplasmic reticulum (ER) retention sequence, a specific peptide sequence that ensures a protein is retained within the ER [goid 46923] [evidence IEA]	Homo sapiens KDEL (Lys-Asp-Glu-Leu) endoplasmic reticulum protein retention receptor 3 (KDELR3), transcript variant 1, mRNA.
380050	RHBDF2	79651	0.91778	1.88921	5.31912e-07	0.000176431			Homo sapiens rhomboid 5 homolog 2 (Drosophila) (RHBDF2), transcript variant 1, mRNA.
3400551	DYNLL2	140735	0.916893	1.88804	0.000211919	0.00975267	Any cellular process that depends upon or alters the microtubule cytoskeleton, that part of the cytoskeleton comprising microtubules and their associated proteins [goid 7017] [evidence IEA]	Catalysis of movement along a microtubule, coupled to the hydrolysis of a nucleoside triphosphate (usually ATP) [goid 3777] [evidence IEA]; Interacting selectively with any protein or protein complex (a complex of two or more proteins that may include other nonprotein molecules) [goid 5515] [evidence ISS]	Homo sapiens dynein, light chain, LC8-type 2 (DYNLL2), mRNA.
1170072	ZSWIM4	65249	0.916726	1.88783	0.000406534	0.0150986		Interacting selectively with zinc (Zn) ions [goid 8270] [evidence IEA]; Interacting selectively with any metal ion [goid 46872] [evidence IEA]	Homo sapiens zinc finger, SWIM-type containing 4 (ZSWIM4), mRNA.
2970735	PPIC	5480	0.914595	1.88504	8.30368e-07	0.000228214	The process of assisting in the covalent and noncovalent assembly of single chain polypeptides or multisubunit complexes into the correct tertiary structure [goid 6457] [evidence IEA]; The cascade of processes by which a signal interacts with a receptor, causing a change in the level or activity of a second messenger or other downstream target, and ultimately effecting a change in the functioning…	Catalysis of the reaction: peptidyl-proline (omega=180) = peptidyl-proline (omega=0) [goid 3755] [evidence IEA]; Interacting selectively with cyclosporin A, a cyclic undecapeptide that contains several N-methylated and unusual amino acids [goid 16018] [pmid 1652374] [evidence TAS]; Catalysis of the geometric or structural changes within one molecule. Isomerase is the systematic name for any enzym…	Homo sapiens peptidylprolyl isomerase C (cyclophilin C) (PPIC), mRNA.
1090500	LOC645166	645166	0.91429	1.88464	1.48435e-06	0.000344886			PREDICTED: Homo sapiens similar to lymphocyte-specific protein 1 (LOC645166), mRNA.
360110	KLF6	1316	0.914181	1.8845	0.000287479	0.0119499	The synthesis of either RNA on a template of DNA or DNA on a template of RNA [goid 6350] [evidence IEA]; Any process that modulates the frequency, rate or extent of DNA-dependent transcription [goid 6355] [evidence NAS]; Any series of molecular signals generated as a consequence of a cytokine or chemokine binding to a cell surface receptor [goid 19221] [evidence IEA]; The process whereby a precur…	Interacting selectively with DNA (deoxyribonucleic acid) [goid 3677] [evidence IEA]; Interacting selectively with zinc (Zn) ions [goid 8270] [evidence IEA]; Any transcription regulator activity required for initiation or upregulation of transcription [goid 16563] [pmid 9083102] [evidence TAS]; Any transcription regulator activity required for initiation or upregulation of transcription [goid 1656…	Homo sapiens Kruppel-like factor 6 (KLF6), transcript variant 1, mRNA.
5720424	NRP1	8829	0.910009	1.87906	4.02641e-05	0.00307142	The process that regulates the coordinated growth and sprouting of blood vessels giving rise to the organized vascular system [goid 1569] [evidence IEA]; The attachment of a cell, either to another cell or to an underlying substrate such as the extracellular matrix, via cell adhesion molecules [goid 7155] [evidence IEA]; The cascade of processes by which a signal interacts with a receptor, causin…	Combining with an extracellular or intracellular messenger to initiate a change in cell activity [goid 4872] [evidence IEA]; Combining with vascular endothelial growth factor to initiate a change in cell activity [goid 5021] [pmid 9288753] [evidence TAS]; [goid 17154] [evidence IEA]; Interacting selectively with an identical protein or proteins [goid 42802] [evidence IEA]; [goid 17154] [evidence …	Homo sapiens neuropilin 1 (NRP1), transcript variant 1, mRNA.
4230224	SET	6418	0.906692	1.87474	6.55474e-05	0.00439689	The aggregation, arrangement and bonding together of a nucleosome, the beadlike structural units of eukaryotic chromatin composed of histones and DNA [goid 6334] [evidence IEA]; The aggregation, arrangement and bonding together of a nucleosome, the beadlike structural units of eukaryotic chromatin composed of histones and DNA [goid 6334] [evidence IEA]; The process whereby new strands of DNA are …	Stops, prevents or reduces the activity of a protein phosphatase, an enzyme that hydrolyzes phosphate groups from proteins [goid 4864] [pmid 8626647] [evidence TAS]; Modulation of the activity of the enzyme protein phosphatase type 2A [goid 8601] [pmid 11555662] [evidence TAS]; Interacting selectively with a histone, any of a group of water-soluble proteins found in association with the DNA of pl…	Homo sapiens SET translocation (myeloid leukemia-associated) (SET), mRNA.
4810435	SCARB2	950	0.905137	1.87272	0.000215128	0.00986348	The attachment of a cell, either to another cell or to an underlying substrate such as the extracellular matrix, via cell adhesion molecules [goid 7155] [evidence IEA]	Combining with an extracellular or intracellular messenger to initiate a change in cell activity [goid 4872] [evidence IEA]; Interacting selectively with any protein or protein complex (a complex of two or more proteins that may include other nonprotein molecules) [goid 5515] [pmid 18022370] [evidence IPI]	Homo sapiens scavenger receptor class B, member 2 (SCARB2), mRNA.
2450114		NA	0.904563	1.87198	1.12213e-06	0.000279636			Homo sapiens cDNA FLJ32401 fis, clone SKMUS2000339
360731	LOC728661	728661	0.904105	1.87138	0.000144304	0.0075604			Homo sapiens similar to solute carrier family 35, member E2 (LOC728661), mRNA.
5290131	DYNC1LI2	1783	0.904044	1.8713	0.00041976	0.0154336		Interacting selectively with a nucleotide, any compound consisting of a nucleoside that is esterified with (ortho)phosphate or an oligophosphate at any hydroxyl group on the ribose or deoxyribose moiety [goid 166] [evidence IEA]; Catalysis of movement along a polymeric molecule such as a microfilament or microtubule, coupled to the hydrolysis of a nucleoside triphosphate [goid 3774] [evidence IEA…	Homo sapiens dynein, cytoplasmic 1, light intermediate chain 2 (DYNC1LI2), mRNA.
1940524	STS-1	84959	0.902362	1.86912	5.72274e-05	0.00401226			Homo sapiens Cbl-interacting protein Sts-1 (STS-1), mRNA.
6020139	KLK7	5650	0.901538	1.86806	4.88148e-07	0.000169046	The hydrolysis of a peptide bond or bonds within a protein [goid 6508] [evidence IEA]; The process whose specific outcome is the progression of the epidermis over time, from its formation to the mature structure. The epidermis is the outer epithelial layer of a plant or animal, it may be a single layer that produces an extracellular material (e.g. the cuticle of arthropods) or a complex stratifie…	Catalysis of the hydrolysis of internal, alpha-peptide bonds in a polypeptide chain by a catalytic mechanism that involves a catalytic triad consisting of a serine nucleophile that is activated by a proton relay involving an acidic residue (e.g. aspartate or glutamate) and a basic residue (usually histidine) [goid 4252] [evidence IEA]; Catalysis of the hydrolysis of a peptide bond. A peptide bond…	Homo sapiens kallikrein-related peptidase 7 (KLK7), transcript variant 1, mRNA.
1010446	C1QTNF6	114904	0.900419	1.86661	5.11083e-05	0.00366881			Homo sapiens C1q and tumor necrosis factor related protein 6 (C1QTNF6), transcript variant 1, mRNA.
1990280	ZNF280D	54816	0.898949	1.86471	4.76492e-07	0.000169046	The synthesis of either RNA on a template of DNA or DNA on a template of RNA [goid 6350] [evidence IEA]; Any process that modulates the frequency, rate or extent of DNA-dependent transcription [goid 6355] [evidence IEA]	Interacting selectively with DNA (deoxyribonucleic acid) [goid 3677] [evidence IEA]; Interacting selectively with zinc (Zn) ions [goid 8270] [evidence IEA]; Interacting selectively with any metal ion [goid 46872] [evidence IEA]	Homo sapiens zinc finger protein 280D (ZNF280D), transcript variant 2, mRNA.
2350538	RPS6KB2	6199	0.896587	1.86166	0.000253029	0.0109934	The chemical reactions and pathways resulting in the formation of a protein. This is a ribosome-mediated process in which the information in messenger RNA (mRNA) is used to specify the sequence of amino acids in the protein [goid 6412] [pmid 9804755] [evidence TAS]; The process of introducing a phosphate group on to a protein [goid 6468] [evidence IEA]; The cascade of processes by which a signal …	Interacting selectively with a nucleotide, any compound consisting of a nucleoside that is esterified with (ortho)phosphate or an oligophosphate at any hydroxyl group on the ribose or deoxyribose moiety [goid 166] [evidence IEA]; Catalysis of the reaction: ATP + a protein serine/threonine = ADP + protein serine/threonine phosphate [goid 4674] [pmid 9878560] [evidence TAS]; Interacting selectively…	Homo sapiens ribosomal protein S6 kinase, 70kDa, polypeptide 2 (RPS6KB2), mRNA.
830719	AGPAT5	55326	0.894749	1.85929	0.0013022	0.0335102	The chemical reactions and pathways, including anabolism and catabolism, by which living organisms transform chemical substances. Metabolic processes typically transform small molecules, but also include macromolecular processes such as DNA repair and replication, and protein synthesis and degradation [goid 8152] [evidence IEA]; The chemical reactions and pathways resulting in the formation of ph…	Catalysis of the reaction: acyl-CoA + 1-acyl-sn-glycerol 3-phosphate = CoA + 1,2-diacyl-sn-glycerol 3-phosphate [goid 3841] [pmid 15367102] [evidence NAS]; Catalysis of the generalized reaction: acyl-carrier + reactant = acyl-reactant + carrier [goid 8415] [evidence IEA]; Catalysis of the transfer of a group, e.g. a methyl group, glycosyl group, acyl group, phosphorus-containing, or other groups,…	Homo sapiens 1-acylglycerol-3-phosphate O-acyltransferase 5 (lysophosphatidic acid acyltransferase, epsilon) (AGPAT5), mRNA.
5360424	RPS6KA2	6196	0.894676	1.85919	9.94489e-09	1.40679e-05	The process of introducing a phosphate group on to a protein [goid 6468] [evidence IEA]; A series of reactions, mediated by protein kinases, which occurs as a result of a single trigger reaction or compound [goid 7243] [evidence IEA]; Progression through metaphase, the stage of mitosis at which chromosomes are firmly attached to the mitotic spindle at its equator but have not yet segregated to op…	Interacting selectively with a nucleotide, any compound consisting of a nucleoside that is esterified with (ortho)phosphate or an oligophosphate at any hydroxyl group on the ribose or deoxyribose moiety [goid 166] [evidence IEA]; Interacting selectively with magnesium (Mg) ions [goid 287] [evidence IEA]; Catalysis of the reaction: ATP + a protein serine/threonine = ADP + protein serine/threonine …	Homo sapiens ribosomal protein S6 kinase, 90kDa, polypeptide 2 (RPS6KA2), transcript variant 2, mRNA.
6580132	NDUFA6	4700	0.892939	1.85696	3.35124e-08	2.82774e-05	The transfer of electrons from NADH to ubiquinone that occurs during oxidative phosphorylation, mediated by the multisubunit enzyme known as complex I [goid 6120] [pmid 9878551] [evidence NAS]; The directed movement of substances (such as macromolecules, small molecules, ions) into, out of, within or between cells, or within a multicellular organism [goid 6810] [evidence IEA]; A change in state o…	Catalysis of the reaction: NADH + H+ + ubiquinone = NAD+ + ubiquinol [goid 8137] [pmid 9878551] [evidence NAS]	Homo sapiens NADH dehydrogenase (ubiquinone) 1 alpha subcomplex, 6, 14kDa (NDUFA6), nuclear gene encoding mitochondrial protein, mRNA.
5960703	SEPT2	4735	0.891072	1.85455	0.001479	0.0367809	The progression of biochemical and morphological phases and events that occur in a cell during successive cell replication or nuclear replication events. Canonically, the cell cycle comprises the replication and segregation of genetic material followed by the division of the cell, but in endocycles or syncytial cells nuclear replication or nuclear division may not be followed by cell division [go…	Interacting selectively with a nucleotide, any compound consisting of a nucleoside that is esterified with (ortho)phosphate or an oligophosphate at any hydroxyl group on the ribose or deoxyribose moiety [goid 166] [evidence IEA]; Interacting selectively with any protein or protein complex (a complex of two or more proteins that may include other nonprotein molecules) [goid 5515] [pmid 10321247] […	Homo sapiens septin 2 (SEPT2), transcript variant 1, mRNA.
1690156	NUAK1	9891	0.889369	1.85237	4.13307e-06	0.000660413	The process of introducing a phosphate group on to a protein [goid 6468] [evidence IEA]	Interacting selectively with a nucleotide, any compound consisting of a nucleoside that is esterified with (ortho)phosphate or an oligophosphate at any hydroxyl group on the ribose or deoxyribose moiety [goid 166] [evidence IEA]; Interacting selectively with magnesium (Mg) ions [goid 287] [evidence IEA]; Catalysis of the reaction: ATP + a protein serine/threonine = ADP + protein serine/threonine …	Homo sapiens NUAK family, SNF1-like kinase, 1 (NUAK1), mRNA.
1660010	TRIM5	85363	0.888945	1.85182	0.00048391	0.0169453	The chemical reactions and pathways resulting in the breakdown of a protein or peptide by hydrolysis of its peptide bonds, initiated by the covalent attachment of a ubiquitin moiety, or multiple ubiquitin moieties, to the protein [goid 6511] [evidence IEA]; A change in state or activity of a cell or an organism (in terms of movement, secretion, enzyme production, gene expression, etc.) as a resul…	Interacting selectively with any protein or protein complex (a complex of two or more proteins that may include other nonprotein molecules) [goid 5515] [pmid 15967037] [evidence IPI]; Interacting selectively with any protein or protein complex (a complex of two or more proteins that may include other nonprotein molecules) [goid 5515] [pmid 15919943] [evidence IPI]; Interacting selectively with an…	Homo sapiens tripartite motif-containing 5 (TRIM5), transcript variant alpha, mRNA.
7150349	TPD52L1	7164	0.887303	1.84971	1.89465e-06	0.000410474	Progression from G2 phase to M phase of the mitotic cell cycle [goid 86] [pmid 16112108] [evidence IDA]	Interacting selectively with an identical protein to form a homodimer [goid 42803] [pmid 9484778] [evidence IDA]; Interacting selectively with a nonidentical protein to form a heterodimer [goid 46982] [pmid 9484778] [evidence IDA]	Homo sapiens tumor protein D52-like 1 (TPD52L1), transcript variant 4, mRNA.
4590020	YOD1	55432	0.887188	1.84957	0.000439565	0.0158838	The chemical reactions and pathways resulting in the breakdown of a protein or peptide by hydrolysis of its peptide bonds, initiated by the covalent attachment of a ubiquitin moiety, or multiple ubiquitin moieties, to the protein [goid 6511] [evidence IEA]; The chemical reactions and pathways involving amino acids, organic acids containing one or more amino substituents, and compounds derived fro…	Catalysis of the hydrolysis of a peptide bond. A peptide bond is a covalent bond formed when the carbon atom from the carboxyl group of one amino acid shares electrons with the nitrogen atom from the amino group of a second amino acid [goid 8233] [evidence IEA]; Catalysis of the hydrolysis of peptide bonds in a polypeptide chain by a mechanism in which the sulfhydryl group of a cysteine residue a…	Homo sapiens YOD1 OTU deubiquinating enzyme 1 homolog (S. cerevisiae) (YOD1), mRNA.
7000379	USP38	84640	0.885639	1.84758	0.000720606	0.0221884	The chemical reactions and pathways resulting in the breakdown of a protein or peptide by hydrolysis of its peptide bonds, initiated by the covalent attachment of a ubiquitin moiety, or multiple ubiquitin moieties, to the protein [goid 6511] [evidence IEA]	Catalysis of the reaction: ubiquitin C-terminal thiolester + H2O = ubiquitin + a thiol. Hydrolysis of esters, including those formed between thiols such as dithiothreitol or glutathione and the C-terminal glycine residue of the polypeptide ubiquitin, and AMP-ubiquitin [goid 4221] [evidence IEA]; Catalysis of the hydrolysis of a peptide bond. A peptide bond is a covalent bond formed when the carbo…	Homo sapiens ubiquitin specific peptidase 38 (USP38), mRNA.
1940576	RPS6KB1	6198	0.884432	1.84604	0.000616422	0.01993	The process of introducing a phosphate group on to a protein [goid 6468] [evidence IEA]; The process whose specific outcome is the progression of the immature germ cell over time, from its formation to the mature structure (gamete) [goid 7281] [evidence IEA]; A series of reactions, mediated by the intracellular serine/threonine kinase protein kinase B, which occurs as a result of a single trigger…	Interacting selectively with a nucleotide, any compound consisting of a nucleoside that is esterified with (ortho)phosphate or an oligophosphate at any hydroxyl group on the ribose or deoxyribose moiety [goid 166] [evidence IEA]; Catalysis of the phosphorylation of an amino acid residue in a protein, usually according to the reaction: a protein + ATP = a phosphoprotein + ADP [goid 4672] [evidence…	Homo sapiens ribosomal protein S6 kinase, 70kDa, polypeptide 1 (RPS6KB1), mRNA.
2640100	2011-05-02	23041	0.883583	1.84495	6.57417e-05	0.00440378	The directed movement of substances from the Golgi to early sorting endosomes. Clathrin vesicles transport substances from the trans-Golgi to endosomes [goid 6895] [evidence ISS]; The directed movement of proteins into, out of, within or between cells [goid 15031] [evidence IEA]; The directed movement of charged atoms or small charged molecules into, out of, within or between cells [goid 6811] [e…	The selective, often stoichiometric, interaction of a molecule with one or more specific sites on another molecule [goid 5488] [evidence IEA]; The selective, often stoichiometric, interaction of a molecule with one or more specific sites on another molecule [goid 5488] [evidence IEA]; Catalysis of the transfer of hydrogen ions from one side of a membrane to the other [goid 15078] [evidence IEA]	Homo sapiens MON2 homolog (yeast) (MON2), mRNA.
1780224	MGC42367	343990	0.880238	1.84068	3.05657e-05	0.00260192			Homo sapiens similar to 2010300C02Rik protein (MGC42367), mRNA.
5890440	PKP4	8502	0.877947	1.83776	3.25653e-07	0.000129443	The attachment of a cell, either to another cell or to an underlying substrate such as the extracellular matrix, via cell adhesion molecules [goid 7155] [pmid 8937994] [evidence NAS]	The action of a molecule that contributes to the structural integrity of a complex or assembly within or outside a cell [goid 5198] [evidence IEA]; Interacting selectively with any protein or protein complex (a complex of two or more proteins that may include other nonprotein molecules) [goid 5515] [evidence IEA]; The selective, often stoichiometric, interaction of a molecule with one or more spe…	Homo sapiens plakophilin 4 (PKP4), transcript variant 1, mRNA.
3060291	SLC39A6	25800	0.876258	1.83561	0.000216284	0.00988277	The directed movement of charged atoms or small charged molecules into, out of, within or between cells [goid 6811] [evidence IEA]; The directed movement of zinc (Zn) ions into, out of, within or between cells [goid 6829] [evidence IEA]; The directed movement of metal ions, any metal ion with an electric charge, into, out of, within or between cells [goid 30001] [evidence IEA]	Interacting selectively with zinc (Zn) ions [goid 8270] [evidence IEA]; Catalysis of the transfer of metal ions from one side of a membrane to the other [goid 46873] [evidence IEA]	Homo sapiens solute carrier family 39 (zinc transporter), member 6 (SLC39A6), mRNA.
7380338	UST	10090	0.875277	1.83436	3.14122e-06	0.000557492	The addition of a sulfate group as an ester to a protein amino acid [goid 6477] [pmid 10187838] [evidence TAS]	Catalysis of the transfer of a sulfate group from 3'-phosphoadenosine 5'-phosphosulfate to the hydroxyl group of an acceptor, producing the sulfated derivative and 3'-phosphoadenosine 5'-phosphate [goid 8146] [pmid 10187838] [evidence TAS]; Catalysis of the transfer of a group, e.g. a methyl group, glycosyl group, acyl group, phosphorus-containing, or other groups, from one compound (generally re…	Homo sapiens uronyl-2-sulfotransferase (UST), mRNA.
6400474	MLF2	8079	0.872568	1.83092	1.93207e-05	0.00191204	Reactions, triggered in response to the presence of a foreign body or the occurrence of an injury, which result in restriction of damage to the organism attacked or prevention/recovery from the infection caused by the attack [goid 6952] [pmid 8661158] [evidence IMP]	Interacting selectively with any protein or protein complex (a complex of two or more proteins that may include other nonprotein molecules) [goid 5515] [pmid 17353931] [evidence IPI]	Homo sapiens myeloid leukemia factor 2 (MLF2), mRNA.
4560717	MDK	4192	0.872345	1.83064	1.08235e-05	0.00128535	The cascade of processes by which a signal interacts with a receptor, causing a change in the level or activity of a second messenger or other downstream target, and ultimately effecting a change in the functioning of the cell [goid 7165] [pmid 7835084] [evidence NAS]; The biological process whose specific outcome is the progression of a multicellular organism over time from an initial condition …	The function that stimulates a cell to grow or proliferate. Most growth factors have other actions besides the induction of cell growth or proliferation [goid 8083] [evidence IEA]; The function that stimulates a cell to grow or proliferate. Most growth factors have other actions besides the induction of cell growth or proliferation [goid 8083] [pmid 1639750] [evidence NAS]; Interacting selectivel…	Homo sapiens midkine (neurite growth-promoting factor 2) (MDK), transcript variant 1, mRNA.
5550592	LOC728661	728661	0.872323	1.83061	7.7649e-06	0.00103166			PREDICTED: Homo sapiens similar to solute carrier family 35, member E2 (LOC728661), mRNA.
3800600	MAGED1	9500	0.872085	1.83031	3.06173e-06	0.000549466	Any process that modulates the frequency, rate or extent of transcription from an RNA polymerase II promoter [goid 6357] [evidence IEA]; Any process that modulates the occurrence or rate of cell death by apoptosis [goid 42981] [pmid 15930293] [evidence TAS]; Any process that stops, prevents or reduces the rate or extent of epithelial cell proliferation [goid 50680] [pmid 15930293] [evidence IDA]	The function of a transcription cofactor that activates transcription from a RNA polymerase II promoter; does not bind DNA itself [goid 3713] [evidence IEA]; Interacting selectively with any protein or protein complex (a complex of two or more proteins that may include other nonprotein molecules) [goid 5515] [pmid 15930293] [evidence IPI]	Homo sapiens melanoma antigen family D, 1 (MAGED1), transcript variant 2, mRNA.
7320731	MAP3K4	4216	0.871352	1.82938	1.47973e-08	1.77922e-05	The initiation of the activity of the inactive enzyme MAP kinase kinase by phosphorylation by a MAPKKK [goid 186] [pmid 9305639] [evidence TAS]; A change in state or activity of a cell or an organism (in terms of movement, secretion, enzyme production, gene expression, etc.) as a result of a disturbance in organismal or cellular homeostasis, usually, but not necessarily, exogenous (e.g. temperatu…	Interacting selectively with a nucleotide, any compound consisting of a nucleoside that is esterified with (ortho)phosphate or an oligophosphate at any hydroxyl group on the ribose or deoxyribose moiety [goid 166] [evidence IEA]; Interacting selectively with magnesium (Mg) ions [goid 287] [evidence IEA]; Catalysis of the reaction: ATP + a protein serine/threonine = ADP + protein serine/threonine …	Homo sapiens mitogen-activated protein kinase kinase kinase 4 (MAP3K4), transcript variant 1, mRNA.
4040653	LOC728855	728855	0.870864	1.82876	1.23661e-06	0.000303449			Homo sapiens hypothetical LOC728855 (LOC728855), non-coding RNA.
540239	TRIM41	90933	0.870573	1.82839	8.1667e-05	0.00514791		Interacting selectively with any protein or protein complex (a complex of two or more proteins that may include other nonprotein molecules) [goid 5515] [pmid 17893151] [evidence IPI]; Interacting selectively with zinc (Zn) ions [goid 8270] [evidence IEA]; Interacting selectively with any metal ion [goid 46872] [evidence IEA]; Interacting selectively with any protein or protein complex (a complex …	Homo sapiens tripartite motif-containing 41 (TRIM41), transcript variant 2, mRNA.
7000114	PPIC	5480	0.868737	1.82606	1.58803e-08	1.86288e-05	The process of assisting in the covalent and noncovalent assembly of single chain polypeptides or multisubunit complexes into the correct tertiary structure [goid 6457] [evidence IEA]; The cascade of processes by which a signal interacts with a receptor, causing a change in the level or activity of a second messenger or other downstream target, and ultimately effecting a change in the functioning…	Catalysis of the reaction: peptidyl-proline (omega=180) = peptidyl-proline (omega=0) [goid 3755] [evidence IEA]; Interacting selectively with cyclosporin A, a cyclic undecapeptide that contains several N-methylated and unusual amino acids [goid 16018] [pmid 1652374] [evidence TAS]; Catalysis of the geometric or structural changes within one molecule. Isomerase is the systematic name for any enzym…	Homo sapiens peptidylprolyl isomerase C (cyclophilin C) (PPIC), mRNA.
6520598	SLC2A10	81031	0.867107	1.824	2.44275e-06	0.000477885	The directed movement of carbohydrate into, out of, within or between cells. Carbohydrates are any of a group of organic compounds based of the general formula Cx(H2O)y [goid 8643] [evidence IEA]; The directed movement of the hexose monosaccharide glucose into, out of, within or between cells [goid 15758] [pmid 11247674] [evidence NAS]; The process whereby a solute is transported from one side of…	Enables the directed movement of substances (such as macromolecules, small molecules, ions) into, out of, within or between cells [goid 5215] [evidence IEA]; Catalysis of the transfer of a solute or solutes from one side of a membrane to the other according to the reaction: sugar(out) + H+(out) = sugar(in) + H+(in) [goid 5351] [pmid 11247674] [evidence NAS]; Catalysis of the transfer of a specifi…	Homo sapiens solute carrier family 2 (facilitated glucose transporter), member 10 (SLC2A10), mRNA.
2140634	VPS24	51652	0.866564	1.82331	5.87313e-07	0.000187069	The directed movement of proteins into, out of, within or between cells [goid 15031] [evidence IEA]; The directed movement of proteins into, out of, within or between cells [goid 15031] [evidence IEA]		Homo sapiens vacuolar protein sorting 24 homolog (S. cerevisiae) (VPS24), transcript variant 2, mRNA.
7050131	ATP6V1A	523	0.865654	1.82217	0.000970774	0.0273844	The chemical reactions and pathways resulting in the formation of ATP, adenosine 5'-triphosphate, a universally important coenzyme and enzyme regulator [goid 6754] [evidence IEA]; The directed movement of charged atoms or small charged molecules into, out of, within or between cells [goid 6811] [evidence IEA]; The directed movement of protons (hydrogen ions) into, out of, within or between cells …	Interacting selectively with a nucleotide, any compound consisting of a nucleoside that is esterified with (ortho)phosphate or an oligophosphate at any hydroxyl group on the ribose or deoxyribose moiety [goid 166] [evidence IEA]; Interacting selectively with ATP, adenosine 5'-triphosphate, a universally important coenzyme and enzyme regulator [goid 5524] [evidence IEA]; Catalysis of the hydrolysi…	Homo sapiens ATPase, H+ transporting, lysosomal 70kDa, V1 subunit A (ATP6V1A), mRNA.
6370397	CSRP1	1465	0.86519	1.82158	5.34899e-07	0.000176431		Interacting selectively with any protein or protein complex (a complex of two or more proteins that may include other nonprotein molecules) [goid 5515] [evidence IEA]; Interacting selectively with zinc (Zn) ions [goid 8270] [pmid 1374386] [evidence TAS]; Interacting selectively with any metal ion [goid 46872] [evidence IEA]	Homo sapiens cysteine and glycine-rich protein 1 (CSRP1), mRNA.
940435	TRIM8	81603	0.86386	1.8199	3.25045e-05	0.00270617	Any process specifically pertinent to the functioning of integrated living units: cells, tissues, organs, and organisms. A process is a collection of molecular events with a defined beginning and end [goid 8150] [evidence ND ]	Interacting selectively with any protein or protein complex (a complex of two or more proteins that may include other nonprotein molecules) [goid 5515] [evidence IEA]; Interacting selectively with zinc (Zn) ions [goid 8270] [pmid 11118312] [evidence NAS]; Interacting selectively with any metal ion [goid 46872] [evidence IEA]	Homo sapiens tripartite motif-containing 8 (TRIM8), mRNA.
3140463	AGR2	10551	0.862642	1.81836	9.67476e-05	0.00573758			Homo sapiens anterior gradient homolog 2 (Xenopus laevis) (AGR2), mRNA.
2650114	ITGB5	3693	0.86069	1.81591	1.61837e-05	0.00167524	The attachment of a cell, either to another cell or to an underlying substrate such as the extracellular matrix, via cell adhesion molecules [goid 7155] [evidence IEA]; The binding of a cell to the extracellular matrix via adhesion molecules [goid 7160] [evidence IEA]; Any series of molecular signals generated as a consequence of an integrin binding to one of its physiological ligands [goid 7229]…	Combining with an extracellular or intracellular messenger to initiate a change in cell activity [goid 4872] [evidence IEA]; Interacting selectively with an integrin [goid 5178] [evidence IEA]; Interacting selectively with any protein or protein complex (a complex of two or more proteins that may include other nonprotein molecules) [goid 5515] [evidence IEA]	Homo sapiens integrin, beta 5 (ITGB5), mRNA. XM_944688 XM_944693
5390164	FAT1	2195	0.859389	1.81427	0.00184425	0.0428922			Homo sapiens FAT tumor suppressor homolog 1 (Drosophila) (FAT1), mRNA.
430131	LOC100132802	100132802	0.858712	1.81342	5.58717e-06	0.000811844			PREDICTED: Homo sapiens hypothetical protein LOC100132802 (LOC100132802), mRNA.
6270554	LGALS8	3964	0.857811	1.81229	8.75661e-07	0.000236651		Interacting selectively with any mono-, di- or trisaccharide carbohydrate [goid 5529] [evidence IEA]; Interacting selectively with any mono-, di- or trisaccharide carbohydrate [goid 5529] [evidence IEA]; Interacting selectively with any mono-, di- or trisaccharide carbohydrate [goid 5529] [evidence IEA]; Interacting selectively with any mono-, di- or trisaccharide carbohydrate [goid 5529] [eviden…	Homo sapiens lectin, galactoside-binding, soluble, 8 (LGALS8), transcript variant 4, mRNA.
5570139	QPCT	25797	0.856848	1.81108	0.000153552	0.00789023	The covalent alteration of one or more amino acids occurring in proteins, peptides and nascent polypeptides (co-translational, post-translational modifications). Includes the modification of charged tRNAs that are destined to occur in a protein (pre-translation modification) [goid 6464] [pmid 7999256] [evidence TAS]; The hydrolysis of a peptide bond or bonds within a protein [goid 6508] [evidence…	Catalysis of the hydrolysis of a peptide bond. A peptide bond is a covalent bond formed when the carbon atom from the carboxyl group of one amino acid shares electrons with the nitrogen atom from the amino group of a second amino acid [goid 8233] [evidence IEA]; Interacting selectively with zinc (Zn) ions [goid 8270] [evidence IEA]; Catalysis of the generalized reaction: acyl-carrier + reactant =…	Homo sapiens glutaminyl-peptide cyclotransferase (QPCT), mRNA.
3840079	RAB3GAP1	22930	0.854573	1.80822	4.09231e-05	0.00310938	Any process that modulates the rate of GTP hydrolysis by a GTPase [goid 43087] [pmid 10859313] [evidence IDA]	Increases the activity of a GTPase, an enzyme that catalyzes the hydrolysis of GTP [goid 5096] [evidence IEA]; Increases the rate of GTP hydrolysis by a GTPase of the Rab family [goid 5097] [pmid 10859313] [evidence IDA]; Increases the rate of GTP hydrolysis by a GTPase of the Rab family [goid 5097] [pmid 9030515] [evidence IDA]; Interacting selectively with Rab protein, any member of the Rab sub…	Homo sapiens RAB3 GTPase activating protein subunit 1 (catalytic) (RAB3GAP1), mRNA.
5820768	DEF8	54849	0.854348	1.80794	4.66004e-06	0.000711521	A series of reactions within the cell that occur as a result of a single trigger reaction or compound [goid 7242] [evidence IEA]	Interacting selectively with any protein or protein complex (a complex of two or more proteins that may include other nonprotein molecules) [goid 5515] [evidence IEA]; Interacting selectively with zinc (Zn) ions [goid 8270] [evidence IEA]; Interacting selectively with diacylglycerol, a diester of glycerol and two fatty acids [goid 19992] [evidence IEA]; Interacting selectively with any metal ion …	Homo sapiens differentially expressed in FDCP 8 homolog (mouse) (DEF8), transcript variant 1, mRNA.
4390300	TOB1	10140	0.851683	1.8046	2.71067e-06	0.000509267	[goid 7184] [evidence IEA]; Any process that stops, prevents or reduces the rate or extent of cell proliferation [goid 8285] [pmid 8632892] [evidence TAS]; Any process that stops, prevents or reduces the frequency, rate or extent of BMP signaling pathway activity [goid 30514] [evidence IEA]; Any process that stops, prevents or reduces the frequency, rate or extent of osteoblast differentiation [g…	The function of a transcription cofactor that represses transcription from a RNA polymerase II promoter; does not bind DNA itself [goid 3714] [evidence IEA]; Interacting selectively and simultaneously with one or more signal transduction molecules, usually acting as a scaffold to bring these molecules into close proximity either using their own SH2/SH3 domains (e.g. Grb2) or those of their target…	Homo sapiens transducer of ERBB2, 1 (TOB1), mRNA.
2060605	P2RX4	5025	0.85114	1.80393	1.94797e-05	0.00191594	A homeostatic process involved in the maintenance of an internal equilibrium within a defined tissue of an organism, including control of cellular proliferation and death and control of metabolic function [goid 1894] [pmid 17264311] [evidence NAS]; Any process that modulates the frequency, rate or extent of the directed movement of sodium ions (Na+) into, out of, within or between cells [goid 202…	Combining with a purine nucleotide to initiate a change in cell activity [goid 1614] [pmid 11606481] [evidence IMP]; Combining with a purine nucleotide to initiate a change in cell activity [goid 1614] [pmid 9016352] [evidence IDA]; Combining with an extracellular or intracellular messenger to initiate a change in cell activity [goid 4872] [evidence IEA]; Catalysis of the transmembrane transfer o…	Homo sapiens purinergic receptor P2X, ligand-gated ion channel, 4 (P2RX4), mRNA.
7550437	PLEKHM1	9842	0.850837	1.80355	0.00184961	0.0429545	A series of reactions within the cell that occur as a result of a single trigger reaction or compound [goid 7242] [evidence IEA]	Interacting selectively with zinc (Zn) ions [goid 8270] [evidence IEA]; Interacting selectively with diacylglycerol, a diester of glycerol and two fatty acids [goid 19992] [evidence IEA]; Interacting selectively with any metal ion [goid 46872] [evidence IEA]	PREDICTED: Homo sapiens pleckstrin homology domain containing, family M (with RUN domain) member 1 (PLEKHM1), mRNA.
2490411	ITGB5	3693	0.85005	1.80256	0.000512352	0.0176141	The attachment of a cell, either to another cell or to an underlying substrate such as the extracellular matrix, via cell adhesion molecules [goid 7155] [evidence IEA]; The binding of a cell to the extracellular matrix via adhesion molecules [goid 7160] [evidence IEA]; Any series of molecular signals generated as a consequence of an integrin binding to one of its physiological ligands [goid 7229]…	Combining with an extracellular or intracellular messenger to initiate a change in cell activity [goid 4872] [evidence IEA]; Interacting selectively with an integrin [goid 5178] [evidence IEA]; Interacting selectively with any protein or protein complex (a complex of two or more proteins that may include other nonprotein molecules) [goid 5515] [evidence IEA]	Homo sapiens integrin, beta 5 (ITGB5), mRNA. XM_944688 XM_944693
5890025	GNG12	55970	0.849965	1.80246	0.000111247	0.00629472	The cascade of processes by which a signal interacts with a receptor, causing a change in the level or activity of a second messenger or other downstream target, and ultimately effecting a change in the functioning of the cell [goid 7165] [pmid 10819326] [evidence TAS]; The series of molecular signals generated as a consequence of a G-protein coupled receptor binding to its physiological ligand […	Mediates the transfer of a signal from the outside to the inside of a cell by means other than the introduction of the signal molecule itself into the cell [goid 4871] [evidence IEA]	Homo sapiens guanine nucleotide binding protein (G protein), gamma 12 (GNG12), mRNA.
7650639	CHRNB1	1140	0.849713	1.80214	2.37044e-07	0.000101793	The maintenance of membrane composition in a postsynaptic membrane, the specialized area of membrane facing the presynaptic membrane on the tip of the nerve ending and separated from it by a minute cleft (the synaptic cleft) [goid 1941] [pmid 8651643] [evidence IMP]; The directed movement of cations, atoms or small molecules with a net positive charge, into, out of, within or between cells [goid …	[goid 4889] [evidence ISS]; Catalysis of facilitated diffusion of an ion (by an energy-independent process) by passage through a transmembrane aqueous pore or channel without evidence for a carrier-mediated mechanism [goid 5216] [evidence IEA]; Catalysis of the transmembrane transfer of an ion by a channel that opens when a specific extracellular ligand has been bound by the channel complex or on…	Homo sapiens cholinergic receptor, nicotinic, beta 1 (muscle) (CHRNB1), mRNA.
1710474	CHD9	80205	0.847911	1.79989	0.00186913	0.0432767	The formation or destruction of chromatin structures [goid 6333] [evidence IEA]; The synthesis of either RNA on a template of DNA or DNA on a template of RNA [goid 6350] [evidence IEA]; Any process that modulates the frequency, rate or extent of DNA-dependent transcription [goid 6355] [evidence IEA]; The alteration of DNA or protein in chromatin, which may result in changing the chromatin structu…	Interacting selectively with a nucleotide, any compound consisting of a nucleoside that is esterified with (ortho)phosphate or an oligophosphate at any hydroxyl group on the ribose or deoxyribose moiety [goid 166] [evidence IEA]; Interacting selectively with DNA (deoxyribonucleic acid) [goid 3677] [evidence IEA]; Interacting selectively with chromatin, the network of fibers of DNA and protein tha…	Homo sapiens chromodomain helicase DNA binding protein 9 (CHD9), mRNA.
4250735	IL27RA	9466	0.846289	1.79787	1.9826e-06	0.000420067	Any process that activates or increases the frequency, rate, or extent of a T-helper 1 type immune response [goid 2827] [evidence IEA]; Any process that stops, prevents, or reduces the frequency, rate, or extent of a T-helper 2 type immune response [goid 2829] [evidence IEA]; Any immune system process that functions in the calibrated response of an organism to a potential internal or invasive thr…	Combining with an extracellular or intracellular messenger to initiate a change in cell activity, and spanning to the membrane of either the cell or an organelle [goid 4888] [pmid 9600072] [evidence TAS]; Interacting selectively with any protein or protein complex (a complex of two or more proteins that may include other nonprotein molecules) [goid 5515] [evidence IEA]; Combining with interleukin…	Homo sapiens interleukin 27 receptor, alpha (IL27RA), mRNA.
1300239	TRIM44	54765	0.846229	1.7978	7.55538e-05	0.00485158			Homo sapiens tripartite motif-containing 44 (TRIM44), mRNA.
3840053	UGP2	7360	0.846094	1.79763	0.000533438	0.0180297	The chemical reactions and pathways involving UDP-glucose, uridinediphosphoglucose, a substance composed of glucose in glycosidic linkage with uridine diphosphate [goid 6011] [pmid 8631325] [evidence TAS]; The chemical reactions and pathways, including anabolism and catabolism, by which living organisms transform chemical substances. Metabolic processes typically transform small molecules, but al…	Catalysis of the reaction: UTP + alpha-D-glucose 1-phosphate = diphosphate + UDP-glucose [goid 3983] [pmid 8354390] [evidence TAS]; Catalysis of the reaction: UTP + alpha-D-glucose 1-phosphate = diphosphate + UDP-glucose [goid 3983] [pmid 8354390] [evidence EXP]; Interacting selectively with any protein or protein complex (a complex of two or more proteins that may include other nonprotein molecu…	Homo sapiens UDP-glucose pyrophosphorylase 2 (UGP2), transcript variant 1, mRNA.
770475		NA	0.843741	1.7947	0.000114645	0.00644908			Homo sapiens mRNA for KIAA0574 protein, partial cds
780041	LAMP2	3920	0.843452	1.79434	0.000132373	0.00710561	The chemical reactions and pathways involving glycogen, a polydisperse, highly branched glucan composed of chains of D-glucose residues in alpha(1->4) glycosidic linkage, joined together by alpha(1->6) glycosidic linkages [goid 5977] [evidence IEA]		Homo sapiens lysosomal-associated membrane protein 2 (LAMP2), transcript variant LAMP2B, mRNA.
7570215	CPNE3	8895	0.843225	1.79406	0.00148052	0.0367996	The chemical reactions and pathways involving lipids, compounds soluble in an organic solvent but not, or sparingly, in an aqueous solvent. Includes fatty acids; neutral fats, other fatty-acid esters, and soaps; long-chain (fatty) alcohols and waxes; sphingoids and other long-chain bases; glycolipids, phospholipids and sphingolipids; and carotenes, polyprenols, sterols, terpenes and other isopren…	Catalysis of the reaction: ATP + a protein serine/threonine = ADP + protein serine/threonine phosphate [goid 4674] [pmid 11041869] [evidence IDA]; Enables the directed movement of substances (such as macromolecules, small molecules, ions) into, out of, within or between cells [goid 5215] [pmid 9430674] [evidence TAS]; Interacting selectively with phospholipids, a class of lipids containing phosph…	Homo sapiens copine III (CPNE3), mRNA.
6840129	ASAP1	50807	0.842305	1.79291	6.41218e-08	4.16757e-05			Homo sapiens ArfGAP with SH3 domain, ankyrin repeat and PH domain 1 (ASAP1), mRNA.
6350632	TSC22D3	1831	0.841352	1.79173	6.89131e-05	0.00453412	Any process that modulates the frequency, rate or extent of DNA-dependent transcription [goid 6355] [pmid 8982256] [evidence TAS]; A process which directly inhibits any of the steps required for cell death by apoptosis [goid 6916] [evidence IEA]; A change in state or activity of a cell or an organism (in terms of movement, secretion, enzyme production, gene expression, etc.) as a result of a stim…	The function of binding to a specific DNA sequence in order to modulate transcription. The transcription factor may or may not also interact selectively with a protein or macromolecular complex [goid 3700] [pmid 8982256] [evidence TAS]; The function of binding to a specific DNA sequence in order to modulate transcription. The transcription factor may or may not also interact selectively with a pr…	Homo sapiens TSC22 domain family, member 3 (TSC22D3), transcript variant 1, mRNA.
620072	DNAJC27	51277	0.838567	1.78827	4.94668e-06	0.000738867			Homo sapiens DnaJ (Hsp40) homolog, subfamily C, member 27 (DNAJC27), mRNA.
3460307	TMEM50B	757	0.835537	1.78452	2.21471e-06	0.000438349	Any process specifically pertinent to the functioning of integrated living units: cells, tissues, organs, and organisms. A process is a collection of molecular events with a defined beginning and end [goid 8150] [evidence ND ]	Elemental activities, such as catalysis or binding, describing the actions of a gene product at the molecular level. A given gene product may exhibit one or more molecular functions [goid 3674] [evidence ND ]	Homo sapiens transmembrane protein 50B (TMEM50B), mRNA.
6350446	TSC22D3	1831	0.835397	1.78435	0.000295196	0.0121348	Any process that modulates the frequency, rate or extent of DNA-dependent transcription [goid 6355] [pmid 8982256] [evidence TAS]; A process which directly inhibits any of the steps required for cell death by apoptosis [goid 6916] [evidence IEA]; A change in state or activity of a cell or an organism (in terms of movement, secretion, enzyme production, gene expression, etc.) as a result of a stim…	The function of binding to a specific DNA sequence in order to modulate transcription. The transcription factor may or may not also interact selectively with a protein or macromolecular complex [goid 3700] [pmid 8982256] [evidence TAS]; The function of binding to a specific DNA sequence in order to modulate transcription. The transcription factor may or may not also interact selectively with a pr…	Homo sapiens TSC22 domain family, member 3 (TSC22D3), transcript variant 2, mRNA.
520682	CPA4	51200	0.831596	1.77965	2.27206e-05	0.00210959	The hydrolysis of a peptide bond or bonds within a protein [goid 6508] [evidence NAS]; The modification of histones by addition of acetyl groups [goid 16573] [pmid 10383164] [evidence NAS]	Catalysis of the hydrolysis of C-terminal amino acid residues from a polypeptide chain by a mechanism in which water acts as a nucleophile, one or two metal ions hold the water molecule in place, and charged amino acid side chains are ligands for the metal ions [goid 4181] [pmid 10383164] [evidence NAS]; Catalysis of the hydrolysis of a peptide bond. A peptide bond is a covalent bond formed when …	Homo sapiens carboxypeptidase A4 (CPA4), mRNA.
4280520	CDK8	1024	0.83037	1.77814	1.90632e-07	8.73203e-05	The process of introducing a phosphate group on to a protein [goid 6468] [evidence IEA]; The synthesis of either RNA on a template of DNA or DNA on a template of RNA [goid 6350] [evidence IEA]; Any process that modulates the frequency, rate or extent of DNA-dependent transcription [goid 6355] [evidence IEA]; The process of introducing a phosphate group on to a protein [goid 6468] [evidence IEA]	Interacting selectively with a nucleotide, any compound consisting of a nucleoside that is esterified with (ortho)phosphate or an oligophosphate at any hydroxyl group on the ribose or deoxyribose moiety [goid 166] [evidence IEA]; Catalysis of the phosphorylation of an amino acid residue in a protein, usually according to the reaction: a protein + ATP = a phosphoprotein + ADP [goid 4672] [evidence…	Homo sapiens cyclin-dependent kinase 8 (CDK8), mRNA.
1400044	HSPA12A	259217	0.830349	1.77812	1.2874e-06	0.000311149		Interacting selectively with a nucleotide, any compound consisting of a nucleoside that is esterified with (ortho)phosphate or an oligophosphate at any hydroxyl group on the ribose or deoxyribose moiety [goid 166] [evidence IEA]; Interacting selectively with ATP, adenosine 5'-triphosphate, a universally important coenzyme and enzyme regulator [goid 5524] [evidence IEA]	Homo sapiens heat shock 70kDa protein 12A (HSPA12A), mRNA.
1340427	FBXW5	54461	0.830033	1.77773	3.70299e-05	0.00295355	The chemical reactions and pathways resulting in the breakdown of a protein or peptide by hydrolysis of its peptide bonds, initiated by the covalent attachment of a ubiquitin moiety, or multiple ubiquitin moieties, to the protein [goid 6511] [evidence IEA]	Interacting selectively with any protein or protein complex (a complex of two or more proteins that may include other nonprotein molecules) [goid 5515] [pmid 15070733] [evidence IPI]	Homo sapiens F-box and WD repeat domain containing 5 (FBXW5), mRNA.
1030239	SCRN1	9805	0.828666	1.77604	1.38443e-05	0.0015307	The hydrolysis of a peptide bond or bonds within a protein [goid 6508] [evidence IEA]; A process of secretion by a cell that results in the release of intracellular molecules (e.g. hormones, matrix proteins) contained within a membrane-bounded vesicle by fusion of the vesicle with the plasma membrane of a cell. This is the process whereby most molecules are secreted from eukaryotic cells [goid 68…	Elemental activities, such as catalysis or binding, describing the actions of a gene product at the molecular level. A given gene product may exhibit one or more molecular functions [goid 3674] [evidence ND ]; Catalysis of the hydrolysis of a dipeptide [goid 16805] [evidence IEA]	Homo sapiens secernin 1 (SCRN1), mRNA.
6290707	SERPINB5	5268	0.82223	1.76814	4.64153e-05	0.00343445	Any process involved in the controlled movement of a cell [goid 6928] [pmid 8290962] [evidence TAS]	Stops, prevents or reduces the activity of serine-type endopeptidases, enzymes that catalyze the hydrolysis of nonterminal peptide bonds in a polypeptide chain; a serine residue (and a histidine residue) are at the active center of the enzyme [goid 4867] [evidence IEA]; Stops, prevents or reduces the activity of serine-type endopeptidases, enzymes that catalyze the hydrolysis of nonterminal pepti…	Homo sapiens serpin peptidase inhibitor, clade B (ovalbumin), member 5 (SERPINB5), mRNA.
3420332	SLC37A3	84255	0.821303	1.767	2.63372e-07	0.000112099	The directed movement of carbohydrate into, out of, within or between cells. Carbohydrates are any of a group of organic compounds based of the general formula Cx(H2O)y [goid 8643] [evidence IEA]	Enables the directed movement of substances (such as macromolecules, small molecules, ions) into, out of, within or between cells [goid 5215] [evidence IEA]; Catalysis of the transfer of a solute or solutes from one side of a membrane to the other according to the reaction: sugar(out) + H+(out) = sugar(in) + H+(in) [goid 5351] [evidence IEA]	Homo sapiens solute carrier family 37 (glycerol-3-phosphate transporter), member 3 (SLC37A3), transcript variant 2, mRNA.
540129	KDELR3	11015	0.820614	1.76616	8.7597e-07	0.000236651	The retention in the endoplasmic reticulum (ER) lumen of soluble resident proteins. Sorting receptors retrieve proteins with ER localization signals, such as KDEL and HDEL sequences or some transmembrane domains, that have escaped to the cis-Golgi network and return them to the ER. Abnormally folded proteins and unassembled subunits are also selectively retained in the ER [goid 6621] [evidence IE…	Combining with an extracellular or intracellular messenger to initiate a change in cell activity [goid 4872] [evidence IEA]; Interacting selectively with an endoplasmic reticulum (ER) retention sequence, a specific peptide sequence that ensures a protein is retained within the ER [goid 46923] [evidence IEA]	Homo sapiens KDEL (Lys-Asp-Glu-Leu) endoplasmic reticulum protein retention receptor 3 (KDELR3), transcript variant 2, mRNA.
3930670	LOC100132323	100132323	0.818708	1.76383	0.00045667	0.0162938			PREDICTED: Homo sapiens hypothetical protein LOC100132323 (LOC100132323), mRNA.
2940373	TACC1	6867	0.815807	1.76028	0.000499283	0.0172511	The progression of biochemical and morphological phases and events that occur in a cell during successive cell replication or nuclear replication events. Canonically, the cell cycle comprises the replication and segregation of genetic material followed by the division of the cell, but in endocycles or syncytial cells nuclear replication or nuclear division may not be followed by cell division [go…	Interacting selectively with any protein or protein complex (a complex of two or more proteins that may include other nonprotein molecules) [goid 5515] [pmid 14603251] [evidence IPI]; Interacting selectively with any protein or protein complex (a complex of two or more proteins that may include other nonprotein molecules) [goid 5515] [pmid 12165861] [evidence IPI]; Interacting selectively with an…	Homo sapiens transforming, acidic coiled-coil containing protein 1 (TACC1), mRNA.
130519	STAT2	6773	0.815686	1.76013	1.02422e-06	0.000263107	Any process that modulates the frequency, rate or extent of transcription from an RNA polymerase II promoter [goid 6357] [pmid 9020188] [evidence TAS]; The cascade of processes by which a signal interacts with a receptor, causing a change in the level or activity of a second messenger or other downstream target, and ultimately effecting a change in the functioning of the cell [goid 7165] [evidenc…	The function of binding to a specific DNA sequence in order to modulate transcription. The transcription factor may or may not also interact selectively with a protein or macromolecular complex [goid 3700] [evidence IEA]; Mediates the transfer of a signal from the outside to the inside of a cell by means other than the introduction of the signal molecule itself into the cell [goid 4871] [evidence…	Homo sapiens signal transducer and activator of transcription 2, 113kDa (STAT2), mRNA.
5310309	ZNF252	286101	0.814354	1.75851	0.000189414	0.00912006	The synthesis of either RNA on a template of DNA or DNA on a template of RNA [goid 6350] [evidence IEA]; Any process that modulates the frequency, rate or extent of DNA-dependent transcription [goid 6355] [evidence IEA]	Interacting selectively with DNA (deoxyribonucleic acid) [goid 3677] [evidence IEA]; Interacting selectively with zinc (Zn) ions [goid 8270] [evidence IEA]; Interacting selectively with any metal ion [goid 46872] [evidence IEA]	Homo sapiens zinc finger protein 252 (ZNF252), non-coding RNA.
1710189	RHBDF1	64285	0.81364	1.75764	0.000611795	0.0198817			Homo sapiens rhomboid 5 homolog 1 (Drosophila) (RHBDF1), mRNA.
2900731	PCSK7	9159	0.812529	1.75629	0.000130874	0.00707251	The hydrolysis of a peptide bond or bonds within a protein [goid 6508] [evidence IEA]; The generation of a mature peptide hormone by posttranslational processing of a prohormone [goid 16486] [pmid 9341152] [evidence NAS]	Catalysis of the hydrolysis of internal, alpha-peptide bonds in a polypeptide chain by a catalytic mechanism that involves a catalytic triad consisting of a serine nucleophile that is activated by a proton relay involving an acidic residue (e.g. aspartate or glutamate) and a basic residue (usually histidine) [goid 4252] [evidence IEA]; Catalysis of the hydrolysis of a peptide bond. A peptide bond…	Homo sapiens proprotein convertase subtilisin/kexin type 7 (PCSK7), mRNA.
2970433	FAM69A	388650	0.811803	1.7554	3.91895e-05	0.00303399		Interacting selectively with any protein or protein complex (a complex of two or more proteins that may include other nonprotein molecules) [goid 5515] [evidence IEA]	Homo sapiens family with sequence similarity 69, member A (FAM69A), mRNA.
5130091	DICER1	23405	0.809353	1.75243	0.000216371	0.00988277	Blood vessel formation when new vessels emerge from the proliferation of pre-existing blood vessels [goid 1525] [evidence IEA]; Any process involved in the conversion of one or more primary RNA transcripts into one or more mature RNA molecules [goid 6396] [evidence IEA]; The process by which an organism retains a population of stem cells, preventing the commitment of all stem cell progeny to a di…	Interacting selectively with a nucleotide, any compound consisting of a nucleoside that is esterified with (ortho)phosphate or an oligophosphate at any hydroxyl group on the ribose or deoxyribose moiety [goid 166] [evidence IEA]; Interacting selectively with double-stranded RNA [goid 3725] [pmid 12411504] [evidence IDA]; Catalysis of the hydrolysis of ester linkages within nucleic acids by creati…	Homo sapiens Dicer1, Dcr-1 homolog (Drosophila) (DICER1), transcript variant 2, mRNA.
2600397	RPESP	157869	0.809029	1.75203	7.02538e-08	4.3796e-05			Homo sapiens RPE-spondin (RPESP), mRNA.
6590592	SDC1	6382	0.80888	1.75185	0.000833656	0.0246742		Interacting selectively with any protein component of any cytoskeleton (actin, microtubule, or intermediate filament cytoskeleton) [goid 8092] [evidence IEA]	Homo sapiens syndecan 1 (SDC1), transcript variant 1, mRNA.
5550768		NA	0.807853	1.7506	0.00101611	0.0282327			Homo sapiens cDNA FLJ12874 fis, clone NT2RP2003769
4560328	FSCN1	6624	0.806767	1.74929	0.000485525	0.016973	The multiplication or reproduction of cells, resulting in the expansion of a cell population [goid 8283] [pmid 8068206] [evidence TAS]; A process that is carried out at the cellular level which results in the formation, arrangement of constituent parts, or disassembly of cytoskeletal structures comprising actin filaments and their associated proteins [goid 30036] [pmid 8647875] [evidence TAS]; Th…	Interacting selectively with two or more protein molecules, or a protein and another macromolecule or complex, simultaneously, thereby physically linking the bound proteins or complexes to each other [goid 30674] [evidence IEA]; Interacting selectively with an actin filament, also known as F-actin, a helical filamentous polymer of globular G-actin subunits [goid 51015] [evidence IEA]; Interacting…	Homo sapiens fascin homolog 1, actin-bundling protein (Strongylocentrotus purpuratus) (FSCN1), mRNA.
1090497	CREG1	8804	0.806532	1.749	5.32472e-06	0.000777139	Any process that modulates the frequency, rate or extent of cell growth [goid 1558] [evidence IEA]; Any process that modulates the frequency, rate or extent of transcription from an RNA polymerase II promoter [goid 6357] [pmid 9710587] [evidence TAS]; The biological process whose specific outcome is the progression of a multicellular organism over time from an initial condition (e.g. a zygote or …	Functions to initiate or regulate RNA polymerase II transcription [goid 3702] [pmid 9710587] [evidence TAS]; The function of a transcription cofactor that represses transcription from a RNA polymerase II promoter; does not bind DNA itself [goid 3714] [pmid 9710587] [evidence TAS]	Homo sapiens cellular repressor of E1A-stimulated genes 1 (CREG1), mRNA.
2650553	TPD52L1	7164	0.806476	1.74893	5.71434e-07	0.000184454	Progression from G2 phase to M phase of the mitotic cell cycle [goid 86] [pmid 16112108] [evidence IDA]	Interacting selectively with an identical protein to form a homodimer [goid 42803] [pmid 9484778] [evidence IDA]; Interacting selectively with a nonidentical protein to form a heterodimer [goid 46982] [pmid 9484778] [evidence IDA]	Homo sapiens tumor protein D52-like 1 (TPD52L1), transcript variant 3, mRNA.
2060477	AGPAT9	84803	0.80627	1.74868	0.000186527	0.00903446	The chemical reactions and pathways, including anabolism and catabolism, by which living organisms transform chemical substances. Metabolic processes typically transform small molecules, but also include macromolecular processes such as DNA repair and replication, and protein synthesis and degradation [goid 8152] [evidence IEA]; The chemical reactions and pathways resulting in the formation of ph…	Catalysis of the reaction: acyl-CoA + 1-acyl-sn-glycerol 3-phosphate = CoA + 1,2-diacyl-sn-glycerol 3-phosphate [goid 3841] [evidence IEA]; Catalysis of the generalized reaction: acyl-carrier + reactant = acyl-reactant + carrier [goid 8415] [evidence IEA]; Catalysis of the transfer of a group, e.g. a methyl group, glycosyl group, acyl group, phosphorus-containing, or other groups, from one compou…	Homo sapiens 1-acylglycerol-3-phosphate O-acyltransferase 9 (AGPAT9), mRNA.
460082	GOLT1A	127845	0.804877	1.747	3.53298e-06	0.000606865	The directed movement of proteins into, out of, within or between cells [goid 15031] [evidence IEA]; The directed movement of substances, either within a vesicle or in the vesicle membrane, into, out of or within a cell [goid 16192] [evidence IEA]		Homo sapiens golgi transport 1 homolog A (S. cerevisiae) (GOLT1A), mRNA.
7210170	DSE	29940	0.80224	1.74381	2.8093e-05	0.00244172	The chemical reactions and pathways resulting in the formation of dermatan sulfate, any glycosaminoglycan with repeats consisting of beta-(1,4)-linked L-iduronyl-beta-(1,3)-N-acetyl-D-galactosamine 4-sulfate units [goid 30208] [pmid 16505484] [evidence IDA]	Catalysis of the geometric or structural changes within one molecule. Isomerase is the systematic name for any enzyme of EC class 5 [goid 16853] [evidence IEA]; Catalysis of the reaction: chondroitin D-glucuronate = dermatan L-iduronate [goid 47757] [pmid 16505484] [evidence IDA]	Homo sapiens dermatan sulfate epimerase (DSE), transcript variant 1, mRNA.
1780402	SEPN1	57190	0.799505	1.7405	4.78177e-06	0.000725502	Any process specifically pertinent to the functioning of integrated living units: cells, tissues, organs, and organisms. A process is a collection of molecular events with a defined beginning and end [goid 8150] [evidence ND ]	Elemental activities, such as catalysis or binding, describing the actions of a gene product at the molecular level. A given gene product may exhibit one or more molecular functions [goid 3674] [evidence ND ]; Interacting selectively with calcium ions (Ca2+) [goid 5509] [evidence IEA]; Interacting selectively with selenium (Se) [goid 8430] [evidence IEA]	Homo sapiens selenoprotein N, 1 (SEPN1), transcript variant 2, mRNA.
7510309	FRMD6	122786	0.799195	1.74013	4.42134e-06	0.000694931		The selective, often stoichiometric, interaction of a molecule with one or more specific sites on another molecule [goid 5488] [evidence IEA]	Homo sapiens FERM domain containing 6 (FRMD6), mRNA.
3940133	FAM46A	55603	0.799065	1.73997	3.78196e-06	0.000623053			Homo sapiens family with sequence similarity 46, member A (FAM46A), mRNA.
4890451	GRAMD3	65983	0.798289	1.73904	1.66832e-05	0.00171685			Homo sapiens GRAM domain containing 3 (GRAMD3), mRNA.
610301	PHLDB2	90102	0.79764	1.73826	0.000117188	0.00655381			Homo sapiens pleckstrin homology-like domain, family B, member 2 (PHLDB2), mRNA.
3140280	C9orf6	54942	0.796977	1.73746	0.000152735	0.00787348			Homo sapiens chromosome 9 open reading frame 6 (C9orf6), mRNA.
4060575	OSTM1	28962	0.794625	1.73463	2.17726e-05	0.00205965	The process whereby a relatively unspecialized monocyte acquires the specialized features of a osteoclast cell [goid 30316] [evidence IEA]; The process whereby a relatively unspecialized monocyte acquires the specialized features of a osteoclast cell [goid 30316] [evidence IEA]	Interacting selectively with any protein or protein complex (a complex of two or more proteins that may include other nonprotein molecules) [goid 5515] [evidence IEA]; Interacting selectively with any protein or protein complex (a complex of two or more proteins that may include other nonprotein molecules) [goid 5515] [evidence IEA]	Homo sapiens osteopetrosis associated transmembrane protein 1 (OSTM1), mRNA.
110181	KIAA1199	57214	0.792627	1.73223	0.000197973	0.00934415	The series of events required for an organism to receive an auditory stimulus, convert it to a molecular signal, and recognize and characterize the signal. Sonic stimuli are detected in the form of vibrations and are processed to form a sound [goid 7605] [evidence IEA]		Homo sapiens KIAA1199 (KIAA1199), mRNA.
5700707	SPRED1	161742	0.791342	1.73068	0.00191437	0.0438848	Any process that terminates the activity of the active enzyme MAP kinase [goid 188] [evidence ISS]; The biological process whose specific outcome is the progression of a multicellular organism over time from an initial condition (e.g. a zygote or a young adult) to a later condition (e.g. a multicellular animal or an aged adult) [goid 7275] [evidence IEA]; Any process that modulates the frequency,…	Interacting selectively with the stem cell factor receptor (SCFR), a type III transmembrane kinase receptor [goid 5173] [evidence ISS]; Interacting selectively with any protein or protein complex (a complex of two or more proteins that may include other nonprotein molecules) [goid 5515] [evidence ISS]	Homo sapiens sprouty-related, EVH1 domain containing 1 (SPRED1), mRNA.
7400743	KIAA1618	57714	0.791164	1.73047	5.34858e-07	0.000176431			Homo sapiens KIAA1618 (KIAA1618), mRNA.
2100201	KIAA1274	27143	0.791106	1.7304	0.000136529	0.00727981			Homo sapiens KIAA1274 (KIAA1274), mRNA.
2640551	CMPK1	51727	0.790964	1.73023	0.00169005	0.0404602	The chemical reactions and pathways involving nucleobases, nucleosides, nucleotides and nucleic acids [goid 6139] [evidence IEA]; The chemical reactions and pathways involving nucleobases, nucleosides, nucleotides and nucleic acids [goid 6139] [evidence IEA]; The chemical reactions and pathways involving nucleobases, nucleosides, nucleotides and nucleic acids [goid 6139] [evidence IEA]; The chemi…	Interacting selectively with ATP, adenosine 5'-triphosphate, a universally important coenzyme and enzyme regulator [goid 5524] [evidence IEA]; Catalysis of the transfer of a group, e.g. a methyl group, glycosyl group, acyl group, phosphorus-containing, or other groups, from one compound (generally regarded as the donor) to another compound (generally regarded as the acceptor). Transferase is the …	Homo sapiens cytidine monophosphate (UMP-CMP) kinase 1, cytosolic (CMPK1), mRNA.
3120136	NFAT5	10725	0.788054	1.72674	0.00033383	0.0131019	The appearance of a cytokine due to biosynthesis or secretion following a cellular stimulus, resulting in an increase in its intracellular or extracellular levels [goid 1816] [evidence IEA]; Any process that modulates the frequency, rate or extent of DNA-dependent transcription [goid 6355] [evidence IEA]; Any process that activates or increases the frequency, rate or extent of transcription from …	The function of binding to a specific DNA sequence in order to modulate transcription. The transcription factor may or may not also interact selectively with a protein or macromolecular complex [goid 3700] [evidence IEA]; The function of binding to a specific DNA sequence in order to modulate transcription. The transcription factor may or may not also interact selectively with a protein or macrom…	Homo sapiens nuclear factor of activated T-cells 5, tonicity-responsive (NFAT5), transcript variant 5, mRNA.
1770243	IGF2BP3	10643	0.785975	1.72426	0.00061729	0.01993	The process by which anatomical structures are generated and organized. Morphogenesis pertains to the creation of form [goid 9653] [pmid 9891060] [evidence TAS]; Any process that stops, prevents or reduces the frequency, rate or extent of the chemical reactions and pathways resulting in the formation of proteins by the translation of mRNA [goid 17148] [pmid 9891060] [evidence ISS]; Any process th…	Interacting selectively with a nucleotide, any compound consisting of a nucleoside that is esterified with (ortho)phosphate or an oligophosphate at any hydroxyl group on the ribose or deoxyribose moiety [goid 166] [evidence IEA]; Interacting selectively with an RNA molecule or a portion thereof [goid 3723] [pmid 9891060] [evidence TAS]; Any substance involved in the initiation, activation, perpet…	Homo sapiens insulin-like growth factor 2 mRNA binding protein 3 (IGF2BP3), mRNA.
3800603	WWP2	11060	0.785796	1.72404	4.48213e-08	3.31129e-05	The covalent alteration of one or more amino acids occurring in proteins, peptides and nascent polypeptides (co-translational, post-translational modifications). Includes the modification of charged tRNAs that are destined to occur in a protein (pre-translation modification) [goid 6464] [pmid 9169421] [evidence TAS]; The chemical reactions and pathways resulting in the breakdown of a protein or p…	Catalysis of the reaction: ATP + ubiquitin + protein lysine = AMP + diphosphate + protein N-ubiquityllysine [goid 4842] [pmid 9169421] [evidence TAS]; Interacting selectively with any protein or protein complex (a complex of two or more proteins that may include other nonprotein molecules) [goid 5515] [pmid 9647693] [evidence IPI]; Catalysis of the ligation of two substances with concomitant brea…	Homo sapiens WW domain containing E3 ubiquitin protein ligase 2 (WWP2), transcript variant 3, mRNA.
1230224	DNAJB6	10049	0.784836	1.7229	0.000437484	0.0158422	The process of assisting in the covalent and noncovalent assembly of single chain polypeptides or multisubunit complexes into the correct tertiary structure [goid 6457] [pmid 11896048] [evidence IDA]; A change in state or activity of a cell or an organism (in terms of movement, secretion, enzyme production, gene expression, etc.) as a result of an unfolded protein stimulus [goid 6986] [evidence N…	Functions to increase the rate of ATP hydrolysis [goid 1671] [pmid 11896048] [evidence IDA]; Interacting selectively with DNA (deoxyribonucleic acid) [goid 3677] [evidence IEA]; Any transcription regulator activity that prevents or downregulates transcription [goid 16564] [evidence IEA]; Interacting selectvely with a heat shock protein, any protein synthesized or activated in response to heat sho…	Homo sapiens DnaJ (Hsp40) homolog, subfamily B, member 6 (DNAJB6), transcript variant 2, mRNA.
6280224	CYP26B1	56603	0.784431	1.72241	0.000293253	0.0121087	Process involved in cell fate commitment. Once determination has taken place, a cell becomes committed to differentiate down a particular pathway regardless of its environment [goid 1709] [evidence IEA]; Progression through the nuclear division phase of a meiotic cell cycle in the male germline [goid 7140] [evidence IEA]; The process of formation of spermatozoa, including spermatocytogenesis and …	Interacting selectively with retinoic acid, 3,7-dimethyl-9-(2,6,-trimethyl-1-cyclohexen-1-yl)-2,4,6,8-nonatetraenoic acid [goid 1972] [pmid 10823918] [evidence IDA]; Interacting selectively with iron (Fe) ions [goid 5506] [evidence IEA]; [goid 8401] [pmid 10823918] [evidence IDA]; Any molecular entity that serves as an electron acceptor and electron donor in an electron transport system [goid 905…	Homo sapiens cytochrome P450, family 26, subfamily B, polypeptide 1 (CYP26B1), mRNA.
4280017	FOS	2353	0.781088	1.71843	6.63435e-07	0.000205862	The covalent transfer of a methyl group to either N-6 of adenine or C-5 or N-4 of cytosine [goid 6306] [pmid 9888853] [evidence TAS]; Any process that modulates the frequency, rate or extent of transcription from an RNA polymerase II promoter [goid 6357] [pmid 10918580] [evidence TAS]; The immediate defensive reaction (by vertebrate tissue) to infection or injury caused by chemical or physical ag…	The function of binding to a specific DNA sequence in order to modulate transcription. The transcription factor may or may not also interact selectively with a protein or macromolecular complex [goid 3700] [evidence IEA]; Functions to enable the transcription of specific, or specific sets, of genes by RNA polymerase II [goid 3704] [pmid 10918580] [evidence TAS]; Interacting selectively with DNA o…	Homo sapiens v-fos FBJ murine osteosarcoma viral oncogene homolog (FOS), mRNA.
70592	VCL	7414	0.777213	1.71382	2.23289e-05	0.00209957	Any process involved in the controlled movement of a cell [goid 6928] [pmid 16130169] [evidence TAS]; The attachment of a cell, either to another cell or to an underlying substrate such as the extracellular matrix, via cell adhesion molecules [goid 7155] [pmid 15501673] [evidence TAS]; Formation of a lamellipodium, a thin sheetlike extension of the surface of a migrating cell [goid 30032] [eviden…	Interacting selectively with monomeric or multimeric forms of actin, including actin filaments [goid 3779] [pmid 7816144] [evidence IDA]; The action of a molecule that contributes to the structural integrity of a complex or assembly within or outside a cell [goid 5198] [evidence IEA]; Catalysis of an oxidation-reduction (redox) reaction, a reversible chemical reaction in which the oxidation state…	Homo sapiens vinculin (VCL), transcript variant 1, mRNA.
1470259	EXOC7	23265	0.77629	1.71272	0.000943876	0.0267985	A process of secretion by a cell that results in the release of intracellular molecules (e.g. hormones, matrix proteins) contained within a membrane-bounded vesicle by fusion of the vesicle with the plasma membrane of a cell. This is the process whereby most molecules are secreted from eukaryotic cells [goid 6887] [evidence IEA]; The directed movement of proteins into, out of, within or between c…		Homo sapiens exocyst complex component 7 (EXOC7), transcript variant 1, mRNA.
620240	ABR	29	0.775234	1.71147	0.00101564	0.0282327	Any series of molecular signals in which a small monomeric GTPase relays one or more of the signals [goid 7264] [pmid 8262969] [evidence TAS]; The process whose specific outcome is the progression of the brain over time, from its formation to the mature structure. The brain is one of the two components of the central nervous system and is the center of thought and emotion. It is responsible for t…	Stimulates the exchange of guanyl nucleotides by a GTPase. Under normal cellular physiological conditions, the concentration of GTP is higher than that of GDP, favoring the replacement of GDP by GTP in association with the GTPase [goid 5085] [evidence IEA]; Stimulates the exchange of guanyl nucleotides by a GTPase of the Rho family. Under normal cellular physiological conditions, the concentratio…	Homo sapiens active BCR-related gene (ABR), transcript variant 2, mRNA.
5560682	KRT10	3858	0.772893	1.70869	3.73516e-05	0.00296936	The process whose specific outcome is the progression of the epidermis over time, from its formation to the mature structure. The epidermis is the outer epithelial layer of a plant or animal, it may be a single layer that produces an extracellular material (e.g. the cuticle of arthropods) or a complex stratified squamous epithelium, as in the case of many vertebrate species [goid 8544] [pmid 1380…	Interacting selectively with any protein or protein complex (a complex of two or more proteins that may include other nonprotein molecules) [goid 5515] [pmid 17373842] [evidence IPI]; The action of a molecule that contributes to the structural integrity of an epidermal cutaneous structure [goid 30280] [pmid 2459124] [evidence NAS]	Homo sapiens keratin 10 (epidermolytic hyperkeratosis; keratosis palmaris et plantaris) (KRT10), mRNA.
4210470	C14orf135	64430	0.771523	1.70707	0.000401425	0.0149757			Homo sapiens chromosome 14 open reading frame 135 (C14orf135), mRNA.
5420427	TUG1	55000	0.770444	1.70579	0.000455701	0.0162834			Homo sapiens taurine upregulated 1 (non-protein coding) (TUG1), non-coding RNA.
1410243	FRAP1	2475	0.768915	1.70399	5.42033e-05	0.00385641	The cascade of processes by which a signal interacts with a receptor, causing a change in the level or activity of a second messenger or other downstream target, and ultimately effecting a change in the functioning of the cell [goid 7165] [pmid 15539461] [evidence NAS]; A change in state or activity of a cell or an organism (in terms of movement, secretion, enzyme production, gene expression, etc…	Catalysis of the transfer of a phosphorus-containing group from one compound (donor) to an alcohol group (acceptor) [goid 16773] [evidence IEA]; Catalysis of the reaction: ATP + a protein serine/threonine = ADP + protein serine/threonine phosphate [goid 4674] [pmid 15718470] [evidence EXP]; Catalysis of the transfer of a phosphate group, usually from ATP, to a substrate molecule [goid 16301] [pmi…	Homo sapiens FK506 binding protein 12-rapamycin associated protein 1 (FRAP1), mRNA.
3930592	CAP2	10486	0.76861	1.70363	6.1638e-05	0.00420064	A process that is carried out at the cellular level which results in the formation, arrangement of constituent parts, or disassembly of cytoskeletal structures [goid 7010] [evidence IEA]; Any cellular process that results in the specification, formation or maintenance of anisotropic intracellular organization or cell growth patterns [goid 7163] [pmid 7962207] [evidence TAS]; The cascade of proces…	Interacting selectively with monomeric or multimeric forms of actin, including actin filaments [goid 3779] [evidence IEA]; The selective, often stoichiometric, interaction of a molecule with one or more specific sites on another molecule [goid 5488] [evidence IEA]; Catalysis of an oxidation-reduction (redox) reaction, a reversible chemical reaction in which the oxidation state of an atom or atoms…	Homo sapiens CAP, adenylate cyclase-associated protein, 2 (yeast) (CAP2), mRNA.
2450563	FNIP1	96459	0.76768	1.70253	0.000243733	0.0107382			Homo sapiens folliculin interacting protein 1 (FNIP1), transcript variant 2, mRNA.
2640576	MCFD2	90411	0.767654	1.7025	0.000543614	0.0182097	The directed movement of proteins into, out of, within or between cells [goid 15031] [evidence IEA]; The directed movement of substances, either within a vesicle or in the vesicle membrane, into, out of or within a cell [goid 16192] [evidence IEA]	Interacting selectively with calcium ions (Ca2+) [goid 5509] [evidence IEA]	Homo sapiens multiple coagulation factor deficiency 2 (MCFD2), mRNA.
3710020	EDAR	10913	0.767563	1.70239	3.54166e-05	0.00286285	A form of programmed cell death induced by external or internal signals that trigger the activity of proteolytic caspases, whose actions dismantle the cell and result in cell death. Apoptosis begins internally with condensation and subsequent fragmentation of the cell nucleus (blebbing) while the plasma membrane remains intact. Other characteristics of apoptosis include DNA fragmentation and the …	Combining with an extracellular or intracellular messenger to initiate a change in cell activity, and spanning to the membrane of either the cell or an organelle [goid 4888] [pmid 10431241] [evidence NAS]; Interacting selectively with any protein or protein complex (a complex of two or more proteins that may include other nonprotein molecules) [goid 5515] [pmid 11035039] [evidence IPI]	Homo sapiens ectodysplasin A receptor (EDAR), mRNA.
4490544	LY6G6D	58530	0.767126	1.70188	0.000303151	0.0123249			Homo sapiens lymphocyte antigen 6 complex, locus G6D (LY6G6D), mRNA.
610750	MCL1	4170	0.765821	1.70034	0.000408307	0.015141	A process whereby force is generated within striated muscle tissue, resulting in a change in muscle geometry. Force generation involves a chemo-mechanical energy conversion step. The chemo-mechanical energy conversion step is carried out by the actin/myosin complex activity, which generates force through ATP hydrolysis. Striated muscle is a type of muscle in which the repeating units (sarcomeres)…	Interacting selectively with calcium ions (Ca2+) [goid 5509] [evidence IEA]; The action of a molecule that contributes to the structural integrity of a muscle fiber [goid 8307] [evidence NAS]; Interacting selectively with any protein or protein complex (a complex of two or more proteins that may include other nonprotein molecules) [goid 5515] [pmid 10837489] [evidence IDA]; [goid 15266] [pmid 108…	Homo sapiens myeloid cell leukemia sequence 1 (BCL2-related) (MCL1), transcript variant 1, mRNA.
6550632	ZNF219	51222	0.763859	1.69803	5.73297e-06	0.00083052	Any process that modulates the frequency, rate or extent of DNA-dependent transcription [goid 6355] [evidence IEA]	The function of binding to a specific DNA sequence in order to modulate transcription. The transcription factor may or may not also interact selectively with a protein or macromolecular complex [goid 3700] [pmid 10819330] [evidence TAS]; Interacting selectively with zinc (Zn) ions [goid 8270] [evidence IEA]; Interacting selectively with any metal ion [goid 46872] [evidence IEA]	Homo sapiens zinc finger protein 219 (ZNF219), mRNA.
5900575	CD276	80381	0.762877	1.69687	0.000593875	0.0194704	The multiplication or reproduction of cells, resulting in the expansion of a cell population [goid 8283] [pmid 11224528] [evidence NAS]; Any process that activates or increases the frequency, rate or extent of bone mineralization [goid 30501] [evidence IEA]; Any process that activates or increases the rate or extent of T cell proliferation [goid 42102] [pmid 11224528] [evidence IDA]; Any process …	Interacting selectively with one or more specific sites on a receptor molecule, a macromolecule that undergoes combination with a hormone, neurotransmitter, drug or intracellular messenger to initiate a change in cell function [goid 5102] [evidence IEA]; Interacting selectively with one or more specific sites on a receptor molecule, a macromolecule that undergoes combination with a hormone, neuro…	Homo sapiens CD276 molecule (CD276), transcript variant 1, mRNA. XM_945872 XM_945874
3780053	PALLD	23022	0.762132	1.69599	6.90297e-07	0.000207503	A process that is carried out at the cellular level which results in the formation, arrangement of constituent parts, or disassembly of cytoskeletal structures [goid 7010] [pmid 11598191] [evidence NAS]	Interacting selectively with monomeric or multimeric forms of actin, including actin filaments [goid 3779] [evidence IEA]; Interacting selectively with any protein or protein complex (a complex of two or more proteins that may include other nonprotein molecules) [goid 5515] [pmid 11598191] [evidence IPI]; Interacting selectively with muscle isoforms of actinin. Muscle alpha-actinin isoforms are f…	Homo sapiens palladin, cytoskeletal associated protein (PALLD), transcript variant 2, mRNA.
7210719	NCSTN	23385	0.761694	1.69548	1.27592e-06	0.000309932	The hydrolysis of a peptide bond or bonds within a protein [goid 6508] [pmid 10993067] [evidence NAS]; The proteolytic cleavage of transmembrane proteins and release of their ectodomain (extracellular domain) [goid 6509] [pmid 15274632] [evidence IDA]; The series of successive proteolytic cleavage events that take place after a Notch receptor binds a ligand, and which lead to the release of the N…	Interacting selectively with any protein or protein complex (a complex of two or more proteins that may include other nonprotein molecules) [goid 5515] [pmid 12297508] [evidence IPI]	Homo sapiens nicastrin (NCSTN), mRNA.
7050066	ODZ3	55714	0.761431	1.69517	4.91405e-05	0.0035559	The cascade of processes by which a signal interacts with a receptor, causing a change in the level or activity of a second messenger or other downstream target, and ultimately effecting a change in the functioning of the cell [goid 7165] [evidence IEA]		Homo sapiens odz, odd Oz/ten-m homolog 3 (Drosophila) (ODZ3), mRNA.
2570523	ARL2BP	23568	0.759284	1.69265	7.25072e-07	0.000212592	The cascade of processes by which a signal interacts with a receptor, causing a change in the level or activity of a second messenger or other downstream target, and ultimately effecting a change in the functioning of the cell [goid 7165] [pmid 10488091] [evidence TAS]	Modulates the rate of GTP hydrolysis by a small monomeric GTPase [goid 5083] [pmid 10488091] [evidence TAS]	Homo sapiens ADP-ribosylation factor-like 2 binding protein (ARL2BP), mRNA.
5960398	NT5E	4907	0.758882	1.69218	0.000224361	0.0100849	The chemical reactions and pathways resulting in the breakdown of nucleotides, any nucleoside that is esterified with (ortho)phosphate or an oligophosphate at any hydroxyl group on the glycose moiety; may be mono-, di- or triphosphate; this definition includes cyclic-nucleotides (nucleoside cyclic phosphates) [goid 9166] [evidence IEA]; The chemical reactions and pathways resulting in the breakdo…	Catalysis of the hydrolysis of various bonds, e.g. C-O, C-N, C-C, phosphoric anhydride bonds, etc. Hydrolase is the systematic name for any enzyme of EC class 3 [goid 16787] [evidence IEA]; Interacting selectively with a nucleotide, any compound consisting of a nucleoside that is esterified with (ortho)phosphate or an oligophosphate at any hydroxyl group on the ribose or deoxyribose moiety [goid …	Homo sapiens 5'-nucleotidase, ecto (CD73) (NT5E), mRNA.
2940291	QPRT	23475	0.757856	1.69098	3.18675e-05	0.00268371	The chemical reactions and pathways, including anabolism and catabolism, by which living organisms transform chemical substances. Metabolic processes typically transform small molecules, but also include macromolecular processes such as DNA repair and replication, and protein synthesis and degradation [goid 8152] [evidence IEA]; The chemical reactions and pathways resulting in the formation of ni…	Catalysis of the reaction: nicotinate D-ribonucleotide + diphosphate + CO2 = pyridine-2,3-dicarboxylate + 5-phospho-alpha-D-ribose 1-diphosphate [goid 4514] [pmid 17868694] [evidence IDA]; Catalysis of the reaction: nicotinate D-ribonucleotide + diphosphate + CO2 = pyridine-2,3-dicarboxylate + 5-phospho-alpha-D-ribose 1-diphosphate [goid 4514] [pmid 9473669] [evidence IDA]; Catalysis of the react…	Homo sapiens quinolinate phosphoribosyltransferase (QPRT), mRNA.
3850343	SUV420H1	51111	0.755783	1.68855	2.26095e-05	0.00210443	The synthesis of either RNA on a template of DNA or DNA on a template of RNA [goid 6350] [evidence IEA]; Any process that modulates the frequency, rate or extent of DNA-dependent transcription [goid 6355] [evidence IEA]; The alteration of DNA or protein in chromatin, which may result in changing the chromatin structure [goid 16568] [evidence IEA]	Interacting selectively with any protein or protein complex (a complex of two or more proteins that may include other nonprotein molecules) [goid 5515] [pmid 17353931] [evidence IPI]; Catalysis of the transfer of a methyl group to an acceptor molecule [goid 8168] [evidence IEA]; Catalysis of the transfer of a group, e.g. a methyl group, glycosyl group, acyl group, phosphorus-containing, or other …	Homo sapiens suppressor of variegation 4-20 homolog 1 (Drosophila) (SUV420H1), transcript variant 2, mRNA.
7560041	AXUD1	64651	0.753304	1.68565	0.00052045	0.0177347	The synthesis of either RNA on a template of DNA or DNA on a template of RNA [goid 6350] [evidence IEA]; Any process that modulates the frequency, rate or extent of DNA-dependent transcription [goid 6355] [evidence IEA]; A form of programmed cell death induced by external or internal signals that trigger the activity of proteolytic caspases, whose actions dismantle the cell and result in cell dea…	Elemental activities, such as catalysis or binding, describing the actions of a gene product at the molecular level. A given gene product may exhibit one or more molecular functions [goid 3674] [evidence ND ]; The function of binding to a specific DNA sequence in order to modulate transcription. The transcription factor may or may not also interact selectively with a protein or macromolecular com…	Homo sapiens AXIN1 up-regulated 1 (AXUD1), mRNA.
6420446	CMPK1	51727	0.752847	1.68512	0.000573355	0.019018	The chemical reactions and pathways involving nucleobases, nucleosides, nucleotides and nucleic acids [goid 6139] [evidence IEA]; The chemical reactions and pathways involving nucleobases, nucleosides, nucleotides and nucleic acids [goid 6139] [evidence IEA]; The chemical reactions and pathways involving nucleobases, nucleosides, nucleotides and nucleic acids [goid 6139] [evidence IEA]; The chemi…	Interacting selectively with ATP, adenosine 5'-triphosphate, a universally important coenzyme and enzyme regulator [goid 5524] [evidence IEA]; Catalysis of the transfer of a group, e.g. a methyl group, glycosyl group, acyl group, phosphorus-containing, or other groups, from one compound (generally regarded as the donor) to another compound (generally regarded as the acceptor). Transferase is the …	Homo sapiens cytidine monophosphate (UMP-CMP) kinase 1, cytosolic (CMPK1), mRNA.
610437	CD24	100133941	0.751329	1.68334	1.46225e-05	0.00157334	A change in state or activity of a cell or an organism (in terms of movement, secretion, enzyme production, gene expression, etc.) as a result of a stimulus indicating lowered oxygen tension. Hypoxia, defined as a decline in O2 levels below normoxic levels of 20.8 - 20.95%, results in metabolic adaptation at both the cellular and organismal level [goid 1666] [pmid 15174142] [evidence IEP]; A chan…	Mediates the transfer of a signal from the outside to the inside of a cell by means other than the introduction of the signal molecule itself into the cell [goid 4871] [pmid 8213086] [evidence NAS]; Interacting selectively with any protein or protein complex (a complex of two or more proteins that may include other nonprotein molecules) [goid 5515] [pmid 9129046] [evidence IPI]; Interacting selec…	Homo sapiens CD24 molecule (CD24), mRNA.
5090619	STAT3	6774	0.750745	1.68266	0.000127585	0.00694941	Any process that stops, prevents or reduces the frequency, rate or extent of transcription from an RNA polymerase II promoter [goid 122] [pmid 8675499] [evidence TAS]; Any process involved in the controlled movement of a cell [goid 6928] [pmid 9670957] [evidence TAS]; The cascade of processes by which a signal interacts with a receptor, causing a change in the level or activity of a second messen…	The function of binding to a specific DNA sequence in order to modulate transcription. The transcription factor may or may not also interact selectively with a protein or macromolecular complex [goid 3700] [pmid 7512451] [evidence TAS]; The function of binding to a specific DNA sequence in order to modulate transcription. The transcription factor may or may not also interact selectively with a pr…	Homo sapiens signal transducer and activator of transcription 3 (acute-phase response factor) (STAT3), transcript variant 3, mRNA.
6200332	VPS24	51652	0.749291	1.68097	6.88069e-07	0.000207503	The directed movement of proteins into, out of, within or between cells [goid 15031] [evidence IEA]; The directed movement of proteins into, out of, within or between cells [goid 15031] [evidence IEA]		Homo sapiens vacuolar protein sorting 24 homolog (S. cerevisiae) (VPS24), transcript variant 2, mRNA.
7100021	C1orf106	55765	0.749099	1.68074	1.42734e-05	0.00155073			Homo sapiens chromosome 1 open reading frame 106 (C1orf106), mRNA.
2970672	ANKIB1	54467	0.747784	1.67921	0.00224683	0.0486553		Interacting selectively with any protein or protein complex (a complex of two or more proteins that may include other nonprotein molecules) [goid 5515] [evidence IEA]; Interacting selectively with zinc (Zn) ions [goid 8270] [evidence IEA]; Interacting selectively with any metal ion [goid 46872] [evidence IEA]	Homo sapiens ankyrin repeat and IBR domain containing 1 (ANKIB1), mRNA.
450168	SFRS7	6432	0.744816	1.67576	0.000557006	0.0185911	The joining together of exons from one or more primary transcripts of nuclear messenger RNA (mRNA) and the excision of intron sequences, via a spliceosomal mechanism, so that mRNA consisting only of the joined exons is produced [goid 398] [pmid 12226669] [evidence EXP]; The process of removing sections of the primary RNA transcript to remove sequences not present in the mature form of the RNA and…	Interacting selectively with a nucleotide, any compound consisting of a nucleoside that is esterified with (ortho)phosphate or an oligophosphate at any hydroxyl group on the ribose or deoxyribose moiety [goid 166] [evidence IEA]; Interacting selectively with any nucleic acid [goid 3676] [evidence IEA]; Interacting selectively with zinc (Zn) ions [goid 8270] [evidence IEA]; Interacting selectively…	Homo sapiens splicing factor, arginine/serine-rich 7, 35kDa (SFRS7), mRNA.
2070437	LOC653631	653631	0.744141	1.67498	0.000122844	0.0067816			PREDICTED: Homo sapiens hypothetical LOC653631 (LOC653631), mRNA.
830563	PDE9A	5152	0.743652	1.67441	1.13209e-05	0.00132802	The cascade of processes by which a signal interacts with a receptor, causing a change in the level or activity of a second messenger or other downstream target, and ultimately effecting a change in the functioning of the cell [goid 7165] [pmid 9856478] [evidence TAS]	Catalysis of the hydrolysis of various bonds, e.g. C-O, C-N, C-C, phosphoric anhydride bonds, etc. Hydrolase is the systematic name for any enzyme of EC class 3 [goid 16787] [evidence IEA]; Interacting selectively with manganese (Mn) ions [goid 30145] [evidence IEA]; Interacting selectively with any metal ion [goid 46872] [evidence IEA]; Catalysis of the reaction: guanosine 3',5'-cyclic phosphate…	Homo sapiens phosphodiesterase 9A (PDE9A), transcript variant 2, mRNA.
2940632	KCTD14	65987	0.741277	1.67166	7.66356e-06	0.00102102	The directed movement of potassium ions (K+) into, out of, within or between cells [goid 6813] [evidence IEA]	Catalysis of the transmembrane transfer of a potassium ion by a voltage-gated channel [goid 5249] [evidence IEA]; Interacting selectively with any protein or protein complex (a complex of two or more proteins that may include other nonprotein molecules) [goid 5515] [evidence IEA]	Homo sapiens potassium channel tetramerisation domain containing 14 (KCTD14), mRNA.
7000722	NEDD8	4738	0.741256	1.67163	2.51566e-06	0.000487252	The covalent alteration of one or more amino acids occurring in proteins, peptides and nascent polypeptides (co-translational, post-translational modifications). Includes the modification of charged tRNAs that are destined to occur in a protein (pre-translation modification) [goid 6464] [evidence IEA]; Any process that modulates the frequency, rate or extent of transcription from an RNA polymeras…	Interacting selectively with any protein or protein complex (a complex of two or more proteins that may include other nonprotein molecules) [goid 5515] [pmid 17353931] [evidence IPI]; Interacting selectively with any protein or protein complex (a complex of two or more proteins that may include other nonprotein molecules) [goid 5515] [pmid 15567417] [evidence IPI]; Interacting selectively with an…	Homo sapiens neural precursor cell expressed, developmentally down-regulated 8 (NEDD8), mRNA.
7000072	ASAP1	50807	0.740927	1.67125	1.75425e-08	1.91822e-05			Homo sapiens ArfGAP with SH3 domain, ankyrin repeat and PH domain 1 (ASAP1), mRNA.
2370632	MMP11	4320	0.740904	1.67122	2.60058e-08	2.40534e-05	The hydrolysis of a peptide bond or bonds within a protein [goid 6508] [evidence IEA]; The hydrolysis of a peptide bond or bonds within a protein [goid 6508] [pmid 1701851] [evidence TAS]; The biological process whose specific outcome is the progression of a multicellular organism over time from an initial condition (e.g. a zygote or a young adult) to a later condition (e.g. a multicellular anima…	Catalysis of a biochemical reaction at physiological temperatures. In biologically catalyzed reactions, the reactants are known as substrates, and the catalysts are naturally occurring macromolecular substances known as enzymes. Enzymes possess specific binding sites for substrates, and are usually composed wholly or largely of protein, but RNA that has catalytic activity (ribozyme) is often also…	Homo sapiens matrix metallopeptidase 11 (stromelysin 3) (MMP11), mRNA.
4120086	LAMC1	3915	0.740476	1.67073	2.79825e-05	0.00244172	The aggregation, arrangement and bonding together of a set of components to form a protein complex [goid 6461] [pmid 15159456] [evidence IDA]; The attachment of a cell, either to another cell or to an underlying substrate such as the extracellular matrix, via cell adhesion molecules [goid 7155] [pmid 15159456] [evidence IDA]; The process whose specific outcome is the progression of the endoderm o…	The action of a molecule that contributes to the structural integrity of the extracellular matrix [goid 5201] [pmid 15159456] [evidence IMP]; Interacting selectively with any protein or protein complex (a complex of two or more proteins that may include other nonprotein molecules) [goid 5515] [evidence IEA]	Homo sapiens laminin, gamma 1 (formerly LAMB2) (LAMC1), mRNA.
6560156	DUSP3	1845	0.739648	1.66977	4.79019e-05	0.00348041	The process of removing one or more phosphoric residues from a protein [goid 6470] [evidence IEA]; The process of removing one or more phosphoric residues from a protein [goid 6470] [pmid 1281549] [evidence TAS]	Catalysis of the reaction: protein tyrosine phosphate + H2O = protein tyrosine + phosphate [goid 4725] [evidence IEA]; Catalysis of the reaction: protein serine/threonine/tyrosine phosphate + H2O = protein serine/threonine/tyrosine + phosphate [goid 8138] [evidence IEA]; Catalysis of the hydrolysis of various bonds, e.g. C-O, C-N, C-C, phosphoric anhydride bonds, etc. Hydrolase is the systematic …	Homo sapiens dual specificity phosphatase 3 (vaccinia virus phosphatase VH1-related) (DUSP3), mRNA.
540020	LGALS8	3964	0.739612	1.66973	0.000189734	0.00912006		Interacting selectively with any mono-, di- or trisaccharide carbohydrate [goid 5529] [evidence IEA]; Interacting selectively with any mono-, di- or trisaccharide carbohydrate [goid 5529] [evidence IEA]; Interacting selectively with any mono-, di- or trisaccharide carbohydrate [goid 5529] [evidence IEA]; Interacting selectively with any mono-, di- or trisaccharide carbohydrate [goid 5529] [eviden…	Homo sapiens lectin, galactoside-binding, soluble, 8 (LGALS8), transcript variant 1, mRNA.
2640408	DENND5A	23258	0.738504	1.66844	1.58137e-06	0.000360462			Homo sapiens DENN/MADD domain containing 5A (DENND5A), mRNA.
1070192	AP1S2	8905	0.738166	1.66805	4.09592e-06	0.000656659	The directed movement of proteins in a cell, including the movement of proteins between specific compartments or structures within a cell, such as organelles of a eukaryotic cell [goid 6886] [evidence IEA]; The directed movement of substances, either within a vesicle or in the vesicle membrane, into, out of or within a cell [goid 16192] [evidence IEA]; The directed movement of proteins in a cell,…	Interacting selectively with any protein or protein complex (a complex of two or more proteins that may include other nonprotein molecules) [goid 5515] [evidence IEA]; Enables the directed movement of proteins into, out of, within or between cells [goid 8565] [evidence IEA]; Interacting selectively with any protein or protein complex (a complex of two or more proteins that may include other nonpr…	Homo sapiens adaptor-related protein complex 1, sigma 2 subunit (AP1S2), mRNA.
1510736	KLC1	3831	0.738144	1.66803	2.09871e-06	0.000433218	The directed movement of organelles or molecules along microtubules in nerve cell axons [goid 8088] [evidence IEA]	Catalysis of movement along a microtubule, coupled to the hydrolysis of a nucleoside triphosphate (usually ATP) [goid 3777] [evidence IEA]; Interacting selectively with any protein or protein complex (a complex of two or more proteins that may include other nonprotein molecules) [goid 5515] [evidence IEA]; Interacting selectively with any protein or protein complex (a complex of two or more prote…	Homo sapiens kinesin light chain 1 (KLC1), transcript variant 1, mRNA.
2320286	JARID2	3720	0.737962	1.66782	6.80019e-07	0.000207001	Any process that stops, prevents or reduces the frequency, rate or extent of transcription from an RNA polymerase II promoter [goid 122] [evidence IEA]; The process whose specific outcome is the progression of the liver over time, from its formation to the mature structure. The liver is an exocrine gland which secretes bile and functions in metabolism of protein and carbohydrate and fat, synthesi…	Interacting selectively with DNA (deoxyribonucleic acid) [goid 3677] [evidence IEA]; Interacting selectively with any protein or protein complex (a complex of two or more proteins that may include other nonprotein molecules) [goid 5515] [evidence IEA]; Any transcription regulator activity that prevents or downregulates transcription [goid 16564] [evidence IEA]; Interacting selectively with DNA (d…	Homo sapiens jumonji, AT rich interactive domain 2 (JARID2), mRNA.
6580189	LOC387820	387820	0.73683	1.66651	0.00108151	0.0296052			PREDICTED: Homo sapiens similar to DnaJ (Hsp40) homolog, subfamily B, member 6 isoform a (LOC387820), mRNA.
4780053	C14orf135	64430	0.735514	1.66499	0.000297211	0.0121968			Homo sapiens chromosome 14 open reading frame 135 (C14orf135), mRNA.
2060121	FUCA1	2517	0.73423	1.66351	4.10913e-07	0.000152025	The chemical reactions and pathways involving carbohydrates, any of a group of organic compounds based of the general formula Cx(H2O)y. Includes the formation of carbohydrate derivatives by the addition of a carbohydrate residue to another molecule [goid 5975] [evidence IEA]; The chemical reactions and pathways resulting in the breakdown of glycosaminoglycans, any one of a group of polysaccharide…	Catalysis of the reaction: an alpha-L-fucoside + H2O = an alcohol + L-fucose [goid 4560] [pmid 11698403] [evidence TAS]; Catalysis of the hydrolysis of any glycosyl bond [goid 16798] [evidence IEA]	Homo sapiens fucosidase, alpha-L- 1, tissue (FUCA1), mRNA.
5700259	FOXJ3	22887	0.73371	1.66291	2.00117e-06	0.000421729	The synthesis of either RNA on a template of DNA or DNA on a template of RNA [goid 6350] [evidence IEA]; Any process that modulates the frequency, rate or extent of DNA-dependent transcription [goid 6355] [evidence IEA]	The function of binding to a specific DNA sequence in order to modulate transcription. The transcription factor may or may not also interact selectively with a protein or macromolecular complex [goid 3700] [evidence IEA]; Interacting selectively with DNA of a specific nucleotide composition, e.g. GC-rich DNA binding, or with a specific sequence motif or type of DNA e.g. promotor binding or rDNA b…	Homo sapiens forkhead box J3 (FOXJ3), mRNA.
2480128	FBXO21	23014	0.7333	1.66244	3.57256e-07	0.000138569	The chemical reactions and pathways resulting in the breakdown of a protein or peptide by hydrolysis of its peptide bonds, initiated by the covalent attachment of a ubiquitin moiety, or multiple ubiquitin moieties, to the protein [goid 6511] [pmid 10531035] [evidence NAS]	Catalysis of the reaction: ATP + ubiquitin + protein lysine = AMP + diphosphate + protein N-ubiquityllysine [goid 4842] [pmid 10531035] [evidence NAS]	Homo sapiens F-box protein 21 (FBXO21), transcript variant 2, mRNA.
7560301	LANCL2	55915	0.726175	1.65425	1.65875e-06	0.000371066	Any process that stops, prevents or reduces the frequency, rate or extent of transcription [goid 16481] [pmid 12566319] [evidence IDA]	Catalysis of a biochemical reaction at physiological temperatures. In biologically catalyzed reactions, the reactants are known as substrates, and the catalysts are naturally occurring macromolecular substances known as enzymes. Enzymes possess specific binding sites for substrates, and are usually composed wholly or largely of protein, but RNA that has catalytic activity (ribozyme) is often also…	Homo sapiens LanC lantibiotic synthetase component C-like 2 (bacterial) (LANCL2), mRNA.
7150541	ZMIZ2	83637	0.725017	1.65292	6.80836e-05	0.00449183	The synthesis of either RNA on a template of DNA or DNA on a template of RNA [goid 6350] [evidence IEA]; Any process that modulates the frequency, rate or extent of DNA-dependent transcription [goid 6355] [evidence IEA]; Any process that activates or increases the frequency, rate or extent of transcription from the RNA polymerase II promoter [goid 45944] [pmid 16051670] [evidence IDA]	Interacting selectively with any protein or protein complex (a complex of two or more proteins that may include other nonprotein molecules) [goid 5515] [pmid 16051670] [evidence IPI]; Interacting selectively with zinc (Zn) ions [goid 8270] [evidence IEA]; [goid 30374] [pmid 16051670] [evidence IDA]; Interacting selectively with any metal ion [goid 46872] [evidence IEA]	Homo sapiens zinc finger, MIZ-type containing 2 (ZMIZ2), transcript variant 1, mRNA.
1260020	TP53I3	9540	0.724501	1.65233	1.22068e-05	0.00139252	The activation, by oxidative stress, of any of the steps required for cell death by apoptosis [goid 8631] [evidence NAS]; The process of removal or addition of one or more electrons with or without the concomitant removal or addition of a proton or protons [goid 55114] [evidence IEA]	The selective, often stoichiometric, interaction of a molecule with one or more specific sites on another molecule [goid 5488] [evidence IEA]; Interacting selectively with zinc (Zn) ions [goid 8270] [evidence IEA]; Catalysis of an oxidation-reduction (redox) reaction, a reversible chemical reaction in which the oxidation state of an atom or atoms within a molecule is altered. One substrate acts a…	Homo sapiens tumor protein p53 inducible protein 3 (TP53I3), transcript variant 2, mRNA.
3390110	WDR33	55339	0.724188	1.65197	0.000109746	0.00624124	Pathways for DNA repair which occur after DNA has replicated, e.g. mismatch repair, and which involve translesion synthesis (TLS-type) DNA polymerases [goid 6301] [pmid 11162572] [evidence NAS]; The directed movement of substances (such as macromolecules, small molecules, ions) into, out of, within or between cells, or within a multicellular organism [goid 6810] [evidence IEA]; The process of for…	Enables the directed movement of substances (such as macromolecules, small molecules, ions) into, out of, within or between cells [goid 5215] [evidence IEA]; Interacting selectively with any protein or protein complex (a complex of two or more proteins that may include other nonprotein molecules) [goid 5515] [pmid 17353931] [evidence IPI]	Homo sapiens WD repeat domain 33 (WDR33), transcript variant 2, mRNA.
2510039	ENDOD1	23052	0.72213	1.64962	0.000669937	0.0210872		Interacting selectively with any nucleic acid [goid 3676] [evidence IEA]; Catalysis of the hydrolysis of ester linkages within nucleic acids by creating internal breaks [goid 4519] [evidence IEA]; Catalysis of the hydrolysis of various bonds, e.g. C-O, C-N, C-C, phosphoric anhydride bonds, etc. Hydrolase is the systematic name for any enzyme of EC class 3 [goid 16787] [evidence IEA]	Homo sapiens endonuclease domain containing 1 (ENDOD1), mRNA.
6280100	GPSM1	26086	0.72206	1.64954	0.00175423	0.0415258	The cascade of processes by which a signal interacts with a receptor, causing a change in the level or activity of a second messenger or other downstream target, and ultimately effecting a change in the functioning of the cell [goid 7165] [evidence IEA]; The biological process whose specific outcome is the progression of a multicellular organism over time from an initial condition (e.g. a zygote …	Increases the activity of a GTPase, an enzyme that catalyzes the hydrolysis of GTP [goid 5096] [evidence IEA]; The selective, often stoichiometric, interaction of a molecule with one or more specific sites on another molecule [goid 5488] [evidence IEA]	PREDICTED: Homo sapiens G-protein signalling modulator 1 (AGS3-like, C. elegans) (GPSM1), mRNA.
3140092	TRAK1	22906	0.72183	1.64927	2.78039e-08	2.43138e-05	Any process that modulates the frequency, rate or extent of transcription from an RNA polymerase II promoter [goid 6357] [evidence ISS]; The formation of O-glycans by addition of glycosyl groups either to the hydroxyl group of peptidyl-serine, peptidyl-threonine, peptidyl-hydroxylysine, or peptidyl-hydroxyproline, or to the phenol group of peptidyl-tyrosine [goid 6493] [evidence ISS]; The process…	Interacting selectively with any protein or protein complex (a complex of two or more proteins that may include other nonprotein molecules) [goid 5515] [evidence ISS]; The activity of linking kinesins, cytoplasmic proteins responsible for moving vesicles and organelles towards the distal end of microtubules, to mitochondria [goid 19895] [pmid 15644324] [evidence IC ]; Interacting selectively with…	Homo sapiens trafficking protein, kinesin binding 1 (TRAK1), mRNA.
270681	IL33	90865	0.721345	1.64872	0.000286428	0.0119273		Functions to control the survival, growth, differentiation and effector function of tissues and cells [goid 5125] [evidence IEA]; Interacting selectively with any protein or protein complex (a complex of two or more proteins that may include other nonprotein molecules) [goid 5515] [pmid 16286016] [evidence IPI]	Homo sapiens interleukin 33 (IL33), mRNA.
4730411	SFXN1	94081	0.721106	1.64845	0.000480694	0.0168635	The directed movement of cations, atoms or small molecules with a net positive charge, into, out of, within or between cells [goid 6812] [evidence IEA]; The directed movement of iron (Fe) ions into, out of, within or between cells [goid 6826] [evidence IEA]; The process by which a myeloid precursor cell acquires specializes features of an erythrocyte [goid 30218] [evidence IEA]	Interacting selectively with iron (Fe) ions [goid 5506] [evidence IEA]; Interacting selectively with any protein or protein complex (a complex of two or more proteins that may include other nonprotein molecules) [goid 5515] [pmid 17353931] [evidence IPI]; Catalysis of the transfer of cation from one side of the membrane to the other [goid 8324] [evidence IEA]	Homo sapiens sideroflexin 1 (SFXN1), mRNA.
2570291	IFNGR2	3460	0.720899	1.64821	2.18939e-06	0.000438349	Any series of molecular signals initiated by the binding of an extracellular ligand to a receptor on the surface of the target cell [goid 7166] [pmid 9616207] [evidence TAS]; A change in state or activity of a cell or an organism (in terms of movement, secretion, enzyme production, gene expression, etc.) as a result of a stimulus from a virus [goid 9615] [pmid 8124716] [evidence TAS]	Combining with an extracellular or intracellular messenger to initiate a change in cell activity [goid 4872] [evidence IEA]; Combining with interferon-gamma to initiate a change in cell activity. Interferon-gamma is also known as type II interferon [goid 4906] [pmid 9616207] [evidence TAS]	Homo sapiens interferon gamma receptor 2 (interferon gamma transducer 1) (IFNGR2), mRNA.
830309	FAM104A	84923	0.719624	1.64675	1.0674e-06	0.000271628			Homo sapiens family with sequence similarity 104, member A (FAM104A), mRNA.
7550608	TMEM9B	56674	0.719261	1.64634	4.31665e-05	0.00324904	Any process that activates or increases the frequency, rate or extent of an I-kappaB kinase/NF-kappaB induced cascade [goid 43123] [pmid 12761501] [evidence IMP]	Mediates the transfer of a signal from the outside to the inside of a cell by means other than the introduction of the signal molecule itself into the cell [goid 4871] [pmid 12761501] [evidence IMP]	Homo sapiens TMEM9 domain family, member B (TMEM9B), mRNA.
3400360	MAPRE2	10982	0.718735	1.64574	3.66492e-07	0.000141014	The progression of biochemical and morphological phases and events that occur in a cell during successive cell replication or nuclear replication events. Canonically, the cell cycle comprises the replication and segregation of genetic material followed by the division of the cell, but in endocycles or syncytial cells nuclear replication or nuclear division may not be followed by cell division [go…	Interacting selectively with microtubules, filaments composed of tubulin monomers [goid 8017] [evidence IEA]	Homo sapiens microtubule-associated protein, RP/EB family, member 2 (MAPRE2), mRNA.
5670040	ELOVL6	79071	0.71822	1.64515	0.000651278	0.0206762	The elongation of a fatty acid chain by the sequential addition of two-carbon units [goid 30497] [evidence IEA]	Catalysis of the transfer of an acyl group, other than amino-acyl, from one compound (donor) to another (acceptor) [goid 16747] [evidence IEA]	Homo sapiens ELOVL family member 6, elongation of long chain fatty acids (FEN1/Elo2, SUR4/Elo3-like, yeast) (ELOVL6), mRNA.
7560037	KIAA1949	170954	0.71774	1.6446	0.00214173	0.0471652		Interacting selectively with monomeric or multimeric forms of actin, including actin filaments [goid 3779] [evidence IEA]	Homo sapiens KIAA1949 (KIAA1949), mRNA.
6590220	MEGF6	1953	0.715937	1.64255	0.000570592	0.0189656	Any process specifically pertinent to the functioning of integrated living units: cells, tissues, organs, and organisms. A process is a collection of molecular events with a defined beginning and end [goid 8150] [evidence ND ]	Interacting selectively with calcium ions (Ca2+) [goid 5509] [evidence NAS]	Homo sapiens multiple EGF-like-domains 6 (MEGF6), mRNA.
6250468	DUSP6	1848	0.715078	1.64157	0.000272416	0.0115133	Any process that terminates the activity of the active enzyme MAP kinase [goid 188] [pmid 8670865] [evidence IDA]; The process of removing one or more phosphoric residues from a protein [goid 6470] [pmid 8670865] [evidence TAS]	Catalysis of the reaction: protein serine/threonine phosphate + H2O = protein serine/threonine + phosphate [goid 4722] [pmid 8670865] [evidence IDA]; Catalysis of the reaction: protein tyrosine phosphate + H2O = protein tyrosine + phosphate [goid 4725] [pmid 8670865] [evidence IDA]; Catalysis of the reaction: protein tyrosine phosphate + H2O = protein tyrosine + phosphate [goid 4725] [pmid 173228…	Homo sapiens dual specificity phosphatase 6 (DUSP6), transcript variant 1, mRNA.
2650762	ITM2C	81618	0.71337	1.63963	1.1576e-05	0.00134241		Interacting selectively with ATP, adenosine 5'-triphosphate, a universally important coenzyme and enzyme regulator [goid 5524] [evidence IEA]	Homo sapiens integral membrane protein 2C (ITM2C), transcript variant 2, mRNA.
2450390	FASTK	10922	0.712888	1.63908	4.28406e-05	0.00323463	A form of programmed cell death induced by external or internal signals that trigger the activity of proteolytic caspases, whose actions dismantle the cell and result in cell death. Apoptosis begins internally with condensation and subsequent fragmentation of the cell nucleus (blebbing) while the plasma membrane remains intact. Other characteristics of apoptosis include DNA fragmentation and the …	Catalysis of the phosphorylation of an amino acid residue in a protein, usually according to the reaction: a protein + ATP = a phosphoprotein + ADP [goid 4672] [evidence IEA]; Interacting selectively with ATP, adenosine 5'-triphosphate, a universally important coenzyme and enzyme regulator [goid 5524] [evidence IEA]; Interacting selectively with ATP, adenosine 5'-triphosphate, a universally impor…	Homo sapiens Fas-activated serine/threonine kinase (FASTK), transcript variant 1, mRNA.
4230132	ILK	3611	0.711944	1.63801	1.94578e-05	0.00191594	Branching of the ureteric bud [goid 1658] [evidence IEA]; The process of introducing a phosphate group on to a protein [goid 6468] [pmid 10871859] [evidence IDA]; The binding of a cell to the extracellular matrix via adhesion molecules [goid 7160] [evidence NAS]; Any series of molecular signals generated as a consequence of an integrin binding to one of its physiological ligands [goid 7229] [evid…	Interacting selectively with a nucleotide, any compound consisting of a nucleoside that is esterified with (ortho)phosphate or an oligophosphate at any hydroxyl group on the ribose or deoxyribose moiety [goid 166] [evidence IEA]; Catalysis of the reaction: ATP + a protein serine/threonine = ADP + protein serine/threonine phosphate [goid 4674] [pmid 10871859] [evidence IDA]; Catalysis of the react…	Homo sapiens integrin-linked kinase (ILK), transcript variant 1, mRNA.
2030520	PIGS	94005	0.711556	1.63757	1.05251e-05	0.00127938	A transamidation reaction that results in the cleavage of the polypeptide chain and the concomitant transfer of the GPI anchor to the newly formed carboxy-terminal amino acid of the anchored protein. The cleaved C-terminal contains the C-terminal GPI signal sequence of the newly synthesized polypeptide chain [goid 16255] [pmid 11483512] [evidence TAS]; A transamidation reaction that results in th…	Catalysis of the formation of the linkage between a protein and a glycosylphosphatidylinositol anchor. The reaction probably occurs by subjecting a peptide bond to nucleophilic attack by the amino group of ethanolamine-GPI, transferring the protein from a signal peptide to the GPI anchor [goid 3923] [pmid 11483512] [evidence TAS]; Interacting selectively with any protein or protein complex (a com…	Homo sapiens phosphatidylinositol glycan anchor biosynthesis, class S (PIGS), mRNA.
130639	RFWD2	64326	0.70948	1.63521	6.21289e-05	0.00422652	The chemical reactions and pathways resulting in the breakdown of a protein or peptide by hydrolysis of its peptide bonds, initiated by the covalent attachment of a ubiquitin moiety, or multiple ubiquitin moieties, to the protein [goid 6511] [evidence IEA]	Interacting selectively with any protein or protein complex (a complex of two or more proteins that may include other nonprotein molecules) [goid 5515] [evidence IEA]; Interacting selectively with zinc (Zn) ions [goid 8270] [evidence IEA]; Catalysis of the ligation of two substances with concomitant breaking of a diphosphate linkage, usually in a nucleoside triphosphate. Ligase is the systematic …	Homo sapiens ring finger and WD repeat domain 2 (RFWD2), transcript variant 1, mRNA.
20110	CREB3L2	64764	0.708074	1.63362	1.81895e-06	0.000395855	Any process that modulates the frequency, rate or extent of DNA-dependent transcription [goid 6355] [evidence IEA]; A change in state or activity of a cell or an organism (in terms of movement, secretion, enzyme production, gene expression, etc.) as a result of an unfolded protein stimulus [goid 6986] [evidence IEA]	The function of binding to a specific DNA sequence in order to modulate transcription. The transcription factor may or may not also interact selectively with a protein or macromolecular complex [goid 3700] [evidence IEA]; Interacting selectively with DNA of a specific nucleotide composition, e.g. GC-rich DNA binding, or with a specific sequence motif or type of DNA e.g. promotor binding or rDNA b…	Homo sapiens cAMP responsive element binding protein 3-like 2 (CREB3L2), mRNA.
2070373	DENND5A	23258	0.70791	1.63344	3.18656e-05	0.00268371			Homo sapiens DENN/MADD domain containing 5A (DENND5A), mRNA.
4850685	ENTPD8	377841	0.707849	1.63337	1.59738e-05	0.00166655		Interacting selectively with a nucleotide, any compound consisting of a nucleoside that is esterified with (ortho)phosphate or an oligophosphate at any hydroxyl group on the ribose or deoxyribose moiety [goid 166] [evidence IEA]; Interacting selectively with calcium ions (Ca2+) [goid 5509] [evidence IEA]; Interacting selectively with ATP, adenosine 5'-triphosphate, a universally important coenzym…	Homo sapiens ectonucleoside triphosphate diphosphohydrolase 8 (ENTPD8), transcript variant 1, mRNA.
6960685	ADIPOR2	79602	0.707731	1.63323	3.29059e-06	0.000575507	The chemical reactions and pathways involving lipids, compounds soluble in an organic solvent but not, or sparingly, in an aqueous solvent. Includes fatty acids; neutral fats, other fatty-acid esters, and soaps; long-chain (fatty) alcohols and waxes; sphingoids and other long-chain bases; glycolipids, phospholipids and sphingolipids; and carotenes, polyprenols, sterols, terpenes and other isopren…	Combining with an extracellular or intracellular messenger to initiate a change in cell activity [goid 4872] [evidence IEA]; Interacting selectively with any hormone, naturally occurring substances secreted by specialized cells that affect the metabolism or behavior of other cells possessing functional receptors for the hormone [goid 42562] [pmid 12802337] [evidence ISS]; Interacting selectively …	Homo sapiens adiponectin receptor 2 (ADIPOR2), mRNA.
2030041	DDEF2	8853	0.705754	1.631	0.000261399	0.0112554	Any process that modulates the activity of the GTPase ARF [goid 32312] [evidence IEA]	Interacting selectively with any protein or protein complex (a complex of two or more proteins that may include other nonprotein molecules) [goid 5515] [pmid 11716503] [evidence IPI]; Increases the rate of GTP hydrolysis by the GTPase ARF [goid 8060] [evidence IEA]; Interacting selectively with zinc (Zn) ions [goid 8270] [evidence IEA]; Interacting selectively with any metal ion [goid 46872] [evi…	Homo sapiens development and differentiation enhancing factor 2 (DDEF2), mRNA.
5870482	KDM5B	10765	0.705371	1.63056	1.17719e-07	6.36157e-05			Homo sapiens lysine (K)-specific demethylase 5B (KDM5B), mRNA.
1710114	LYPLA2P1	285840	0.704619	1.62971	0.000145279	0.00758667			Homo sapiens lysophospholipase II pseudogene 1 (LYPLA2P1) on chromosome 6.
5810634	TDO2	6999	0.703892	1.62889	2.80259e-05	0.00244172	The chemical reactions and pathways resulting in the breakdown of tryptophan into other compounds, including kynurenine [goid 19441] [evidence IEA]; The chemical reactions and pathways involving nicotinamide adenine dinucleotide (NAD), a coenzyme present in most living cells and derived from the B vitamin nicotinic acid [goid 19674] [pmid 14704851] [evidence EXP]; The process of removal or additi…	Catalysis of the reaction: L-tryptophan + O2 = N-formyl-L-kynurenine [goid 4833] [pmid 8666386] [evidence TAS]; Catalysis of the reaction: L-tryptophan + O2 = N-formyl-L-kynurenine [goid 4833] [pmid 8666386] [evidence EXP]; Interacting selectively with iron (Fe) ions [goid 5506] [evidence IEA]; Catalysis of an oxidation-reduction (redox) reaction, a reversible chemical reaction in which the oxida…	Homo sapiens tryptophan 2,3-dioxygenase (TDO2), mRNA.
3780441	PHLDB2	90102	0.702651	1.62749	0.000233325	0.0103909			Homo sapiens pleckstrin homology-like domain, family B, member 2 (PHLDB2), mRNA.
4070044	RNF38	152006	0.697272	1.62144	4.2432e-06	0.000675765		Interacting selectively with any protein or protein complex (a complex of two or more proteins that may include other nonprotein molecules) [goid 5515] [evidence IEA]; Interacting selectively with zinc (Zn) ions [goid 8270] [evidence IEA]; Interacting selectively with any metal ion [goid 46872] [evidence IEA]; Interacting selectively with any protein or protein complex (a complex of two or more p…	Homo sapiens ring finger protein 38 (RNF38), transcript variant 1, mRNA.
3780079	LOC100132901	100132901	0.697247	1.62141	3.3162e-05	0.00274519			PREDICTED: Homo sapiens similar to KIAA1874 protein (LOC100132901), mRNA.
630603	ZNF189	7743	0.696335	1.62038	0.000357036	0.0137486	Any process that stops, prevents or reduces the frequency, rate or extent of transcription from an RNA polymerase II promoter [goid 122] [pmid 9653648] [evidence TAS]; The synthesis of either RNA on a template of DNA or DNA on a template of RNA [goid 6350] [evidence IEA]; Any process that modulates the frequency, rate or extent of DNA-dependent transcription [goid 6355] [evidence IEA]	The function of binding to a specific DNA sequence in order to modulate transcription. The transcription factor may or may not also interact selectively with a protein or macromolecular complex [goid 3700] [pmid 9653648] [evidence TAS]; Interacting selectively with zinc (Zn) ions [goid 8270] [evidence IEA]; Interacting selectively with any metal ion [goid 46872] [evidence IEA]	Homo sapiens zinc finger protein 189 (ZNF189), transcript variant 1, mRNA.
4860537	SLC7A8	23428	0.695819	1.6198	0.000465707	0.0165426	The chemical reactions and pathways involving amino acids, organic acids containing one or more amino substituents [goid 6520] [pmid 10391915] [evidence TAS]; The directed movement of substances (such as macromolecules, small molecules, ions) into, out of, within or between cells, or within a multicellular organism [goid 6810] [pmid 10391915] [evidence TAS]; The directed movement of neutral amino…	Catalysis of the transfer of neutral amino acids from one side of a membrane to the other. Neutral amino acids have a pH of 7 [goid 15175] [pmid 10391915] [evidence TAS]; Catalysis of the transfer of an L-amino acid from one side of a membrane to the other. L-amino acids are the levorotatory isomer of amino acids [goid 15179] [evidence IEA]; Interacting selectively with an antigen peptide, a frag…	Homo sapiens solute carrier family 7 (cationic amino acid transporter, y+ system), member 8 (SLC7A8), transcript variant 2, mRNA.
6250300	RAC1	5879	0.695591	1.61955	2.31341e-05	0.00213973	Any series of molecular signals in which a small monomeric GTPase relays one or more of the signals [goid 7264] [evidence IEA]; A type of vesicle-mediated transport in which cells take up external materials or membrane constituents by the invagination of small region of the plasma membrane to form a new membrane-bounded vesicle [goid 6897] [evidence IEA]; Any process involved in the controlled mo…	Interacting selectively with a nucleotide, any compound consisting of a nucleoside that is esterified with (ortho)phosphate or an oligophosphate at any hydroxyl group on the ribose or deoxyribose moiety [goid 166] [evidence IEA]; Interacting selectively with GTP, guanosine triphosphate [goid 5525] [evidence IEA]; Interacting selectively with a nucleotide, any compound consisting of a nucleoside t…	Homo sapiens ras-related C3 botulinum toxin substrate 1 (rho family, small GTP binding protein Rac1) (RAC1), transcript variant Rac1b, mRNA.
6200670	LPIN1	23175	0.694993	1.61888	3.63074e-05	0.0029104		Elemental activities, such as catalysis or binding, describing the actions of a gene product at the molecular level. A given gene product may exhibit one or more molecular functions [goid 3674] [evidence ND ]	Homo sapiens lipin 1 (LPIN1), mRNA.
2350484	KRTAP3-1	83896	0.694294	1.61809	1.14311e-05	0.00133378		The action of a molecule that contributes to the structural integrity of a complex or assembly within or outside a cell [goid 5198] [evidence IEA]	Homo sapiens keratin associated protein 3-1 (KRTAP3-1), mRNA.
4540241	C5orf32	84418	0.694033	1.6178	4.02111e-08	3.17048e-05			Homo sapiens chromosome 5 open reading frame 32 (C5orf32), mRNA.
3390221	EIF4E3	317649	0.6936	1.61731	1.07794e-05	0.00128535	The process preceding formation of the peptide bond between the first two amino acids of a protein. This includes the formation of a complex of the ribosome, mRNA, and an initiation complex that contains the first aminoacyl-tRNA [goid 6413] [evidence IEA]; Any process that modulates the frequency, rate or extent of the chemical reactions and pathways resulting in the formation of proteins by the …	Interacting selectively with an RNA molecule or a portion thereof [goid 3723] [evidence IEA]; Functions in the initiation of ribosome-mediated translation of mRNA into a polypeptide [goid 3743] [evidence IEA]	Homo sapiens eukaryotic translation initiation factor 4E family member 3 (EIF4E3), mRNA.
2570553	LOC652615	652615	0.69274	1.61635	2.11484e-05	0.00203024			PREDICTED: Homo sapiens similar to Anaphase promoting complex subunit 1 (APC1) (Cyclosome subunit 1) (Protein Tsg24) (Mitotic checkpoint regulator) (LOC652615), mRNA.
3780681	MBP	4155	0.691642	1.61512	8.13205e-06	0.00105708	Any immune system process that functions in the calibrated response of an organism to a potential internal or invasive threat [goid 6955] [pmid 7504278] [evidence TAS]; The process of communication from a neuron to a target (neuron, muscle, or secretory cell) across a synapse [goid 7268] [pmid 2434243] [evidence TAS]; The process whose specific outcome is the progression of the central nervous sy…	The action of a molecule that contributes to the structural integrity of the myelin sheath of a nerve [goid 19911] [evidence IEA]; The action of a molecule that contributes to the structural integrity of the myelin sheath of a nerve [goid 19911] [evidence IEA]; The action of a molecule that contributes to the structural integrity of the myelin sheath of a nerve [goid 19911] [evidence IEA]; The ac…	Homo sapiens myelin basic protein (MBP), transcript variant 8, mRNA.
6550243	ESYT1	23344	0.689927	1.6132	8.92441e-05	0.00550023			Homo sapiens extended synaptotagmin-like protein 1 (ESYT1), mRNA.
1110669	ITM2C	81618	0.6893	1.6125	4.54908e-06	0.000708986		Interacting selectively with ATP, adenosine 5'-triphosphate, a universally important coenzyme and enzyme regulator [goid 5524] [evidence IEA]	Homo sapiens integral membrane protein 2C (ITM2C), transcript variant 2, mRNA.
4260278	ST14	6768	0.688453	1.61155	0.000735466	0.0225019	The hydrolysis of a peptide bond or bonds within a protein [goid 6508] [pmid 10373424] [evidence TAS]	Catalysis of the hydrolysis of internal, alpha-peptide bonds in a polypeptide chain by a catalytic mechanism that involves a catalytic triad consisting of a serine nucleophile that is activated by a proton relay involving an acidic residue (e.g. aspartate or glutamate) and a basic residue (usually histidine) [goid 4252] [evidence IEA]; Catalysis of the hydrolysis of a peptide bond. A peptide bond…	Homo sapiens suppression of tumorigenicity 14 (colon carcinoma, matriptase, epithin) (ST14), mRNA.
3420358	MAP2K4	6416	0.687413	1.61039	0.000987122	0.0276661	The process of introducing a phosphate group on to a protein [goid 6468] [evidence IEA]; The cascade of processes by which a signal interacts with a receptor, causing a change in the level or activity of a second messenger or other downstream target, and ultimately effecting a change in the functioning of the cell [goid 7165] [pmid 7716521] [evidence TAS]; A cascade of protein kinase activities, …	Interacting selectively with a nucleotide, any compound consisting of a nucleoside that is esterified with (ortho)phosphate or an oligophosphate at any hydroxyl group on the ribose or deoxyribose moiety [goid 166] [evidence IEA]; Catalysis of the reaction: ATP + a protein serine/threonine = ADP + protein serine/threonine phosphate [goid 4674] [evidence IEA]; Catalysis of the reaction: ATP + a pro…	Homo sapiens mitogen-activated protein kinase kinase 4 (MAP2K4), mRNA.
780608	RNFT1	51136	0.687299	1.61027	0.000251263	0.0109265		Interacting selectively with any protein or protein complex (a complex of two or more proteins that may include other nonprotein molecules) [goid 5515] [evidence IEA]; Interacting selectively with zinc (Zn) ions [goid 8270] [evidence IEA]; Interacting selectively with any metal ion [goid 46872] [evidence IEA]	Homo sapiens ring finger protein, transmembrane 1 (RNFT1), mRNA.
6020719	RAB23	51715	0.686641	1.60953	0.00138242	0.0351793	The cascade of processes by which a signal interacts with a receptor, causing a change in the level or activity of a second messenger or other downstream target, and ultimately effecting a change in the functioning of the cell [goid 7165] [evidence IEA]; Any series of molecular signals in which a small monomeric GTPase relays one or more of the signals [goid 7264] [evidence IEA]; The process whos…	Interacting selectively with a nucleotide, any compound consisting of a nucleoside that is esterified with (ortho)phosphate or an oligophosphate at any hydroxyl group on the ribose or deoxyribose moiety [goid 166] [evidence IEA]; Interacting selectively with GTP, guanosine triphosphate [goid 5525] [evidence IEA]	Homo sapiens RAB23, member RAS oncogene family (RAB23), transcript variant 1, mRNA.
5080020	UBE2J1	51465	0.686302	1.60915	0.00172463	0.0410632	The chemical reactions and pathways resulting in the breakdown of a protein or peptide by hydrolysis of its peptide bonds, initiated by the covalent attachment of a ubiquitin moiety, or multiple ubiquitin moieties, to the protein [goid 6511] [evidence IEA]; The covalent alteration of one or more amino acids occurring in a protein after the protein has been completely translated and released from …	Catalysis of the reaction: ATP + ubiquitin + protein lysine = AMP + diphosphate + protein N-ubiquityllysine [goid 4842] [evidence IEA]; Catalysis of the ligation of two substances with concomitant breaking of a diphosphate linkage, usually in a nucleoside triphosphate. Ligase is the systematic name for any enzyme of EC class 6 [goid 16874] [evidence IEA]	Homo sapiens ubiquitin-conjugating enzyme E2, J1 (UBC6 homolog, yeast) (UBE2J1), mRNA.
6110458	ZNF280D	54816	0.684555	1.60721	3.05708e-06	0.000549466	The synthesis of either RNA on a template of DNA or DNA on a template of RNA [goid 6350] [evidence IEA]; Any process that modulates the frequency, rate or extent of DNA-dependent transcription [goid 6355] [evidence IEA]	Interacting selectively with DNA (deoxyribonucleic acid) [goid 3677] [evidence IEA]; Interacting selectively with zinc (Zn) ions [goid 8270] [evidence IEA]; Interacting selectively with any metal ion [goid 46872] [evidence IEA]	Homo sapiens zinc finger protein 280D (ZNF280D), transcript variant 2, mRNA.
4120008	ZNF33B	7582	0.6842	1.60681	0.00158956	0.0388286	Any process that modulates the frequency, rate or extent of DNA-dependent transcription [goid 6355] [evidence IEA]; The synthesis of either RNA on a template of DNA or DNA on a template of RNA [goid 6350] [evidence IEA]; Any process that modulates the frequency, rate or extent of DNA-dependent transcription [goid 6355] [evidence NAS]	Interacting selectively with any nucleic acid [goid 3676] [evidence IEA]; Interacting selectively with zinc (Zn) ions [goid 8270] [evidence IEA]; Interacting selectively with any nucleic acid [goid 3676] [evidence IEA]; The function of binding to a specific DNA sequence in order to modulate transcription. The transcription factor may or may not also interact selectively with a protein or macromol…	Homo sapiens zinc finger protein 33B (ZNF33B), mRNA.
6770601	LOC730278	730278	0.684106	1.60671	5.45218e-05	0.00386767			PREDICTED: Homo sapiens hypothetical LOC730278 (LOC730278), mRNA.
6980255	LEPROT	54741	0.681556	1.60387	0.000592788	0.019448	Any process specifically pertinent to the functioning of integrated living units: cells, tissues, organs, and organisms. A process is a collection of molecular events with a defined beginning and end [goid 8150] [pmid 9207021] [evidence ND ]; The chemical reactions and pathways involving cholesterol, cholest-5-en-3 beta-ol, the principal sterol of vertebrates and the precursor of many steroids, i…	Elemental activities, such as catalysis or binding, describing the actions of a gene product at the molecular level. A given gene product may exhibit one or more molecular functions [goid 3674] [pmid 9207021] [evidence ND ]; Interacting selectively with any protein or protein complex (a complex of two or more proteins that may include other nonprotein molecules) [goid 5515] [evidence IEA]	Homo sapiens leptin receptor overlapping transcript (LEPROT), mRNA.
2470762	SECISBP2L	9728	0.680318	1.60249	0.000110984	0.00628726			Homo sapiens SECIS binding protein 2-like (SECISBP2L), mRNA.
4890328	SIDT2	51092	0.679036	1.60107	0.000107631	0.00618475			Homo sapiens SID1 transmembrane family, member 2 (SIDT2), mRNA.
6940356	PREP	5550	0.678124	1.60006	2.00798e-06	0.000421729	The hydrolysis of a peptide bond or bonds within a protein [goid 6508] [evidence IEA]; The hydrolysis of a peptide bond or bonds within a protein [goid 6508] [evidence IEA]; The hydrolysis of a peptide bond or bonds within a protein [goid 6508] [pmid 9695945] [evidence TAS]	Catalysis of the hydrolysis of internal, alpha-peptide bonds in a polypeptide chain by a catalytic mechanism that involves a catalytic triad consisting of a serine nucleophile that is activated by a proton relay involving an acidic residue (e.g. aspartate or glutamate) and a basic residue (usually histidine) [goid 4252] [evidence IEA]; Catalysis of the hydrolysis of various bonds, e.g. C-O, C-N, …	Homo sapiens prolyl endopeptidase (PREP), mRNA.
5260215	OPTN	10133	0.677814	1.59971	3.20787e-05	0.00268798	The process of directing proteins towards the Golgi using signals contained within the protein [goid 42] [pmid 15837803] [evidence IMP]; A process that is carried out at the cellular level which results in the formation, arrangement of constituent parts, or disassembly of the Golgi apparatus [goid 7030] [pmid 15837803] [evidence IMP]; The cascade of processes by which a signal interacts with a re…	Interacting selectively with a protein C-terminus, the end of any peptide chain at which the 1-carboxy function of a constituent amino acid is not attached in peptide linkage to another amino-acid residue [goid 8022] [pmid 15837803] [evidence IPI]	Homo sapiens optineurin (OPTN), transcript variant 4, mRNA.
1660477	CALM1	801	0.677597	1.59947	0.000707874	0.0219227	The progression of biochemical and morphological phases and events that occur in a cell during successive cell replication or nuclear replication events. Canonically, the cell cycle comprises the replication and segregation of genetic material followed by the division of the cell, but in endocycles or syncytial cells nuclear replication or nuclear division may not be followed by cell division [go…	Interacting selectively with calcium ions (Ca2+) [goid 5509] [pmid 9681195] [evidence TAS]; Interacting selectively with calcium ions (Ca2+) [goid 5509] [pmid 2223880] [evidence TAS]; Interacting selectively with a specific domain of a protein [goid 19904] [pmid 11984006] [evidence IPI]; Interacting selectively with the N-terminus of a protein that has the potential to be, or has been, modified b…	Homo sapiens calmodulin 1 (phosphorylase kinase, delta) (CALM1), mRNA.
20292	MCOLN3	55283	0.677464	1.59933	2.15399e-05	0.00205145	The directed movement of charged atoms or small charged molecules into, out of, within or between cells [goid 6811] [evidence IEA]; The series of events required for an organism to receive an auditory stimulus, convert it to a molecular signal, and recognize and characterize the signal. Sonic stimuli are detected in the form of vibrations and are processed to form a sound [goid 7605] [evidence IE…	Catalysis of facilitated diffusion of an ion (by an energy-independent process) by passage through a transmembrane aqueous pore or channel without evidence for a carrier-mediated mechanism [goid 5216] [evidence IEA]	Homo sapiens mucolipin 3 (MCOLN3), mRNA.
1770358	ZDHHC16	84287	0.675903	1.5976	0.000310247	0.0125076	A form of programmed cell death induced by external or internal signals that trigger the activity of proteolytic caspases, whose actions dismantle the cell and result in cell death. Apoptosis begins internally with condensation and subsequent fragmentation of the cell nucleus (blebbing) while the plasma membrane remains intact. Other characteristics of apoptosis include DNA fragmentation and the …	Interacting selectively with zinc (Zn) ions [goid 8270] [evidence IEA]; Catalysis of the generalized reaction: acyl-carrier + reactant = acyl-reactant + carrier [goid 8415] [evidence IEA]; Catalysis of the transfer of a group, e.g. a methyl group, glycosyl group, acyl group, phosphorus-containing, or other groups, from one compound (generally regarded as the donor) to another compound (generally …	Homo sapiens zinc finger, DHHC-type containing 16 (ZDHHC16), transcript variant 1, mRNA.
6220543	HIF1A	3091	0.675154	1.59677	0.000276007	0.0116039	Any process that modulates the frequency, rate or extent of DNA-dependent transcription [goid 6355] [evidence IEA]; The cascade of processes by which a signal interacts with a receptor, causing a change in the level or activity of a second messenger or other downstream target, and ultimately effecting a change in the functioning of the cell [goid 7165] [evidence IEA]; Blood vessel formation when …	The function of binding to a specific DNA sequence in order to modulate transcription. The transcription factor may or may not also interact selectively with a protein or macromolecular complex [goid 3700] [evidence IEA]; Mediates the transfer of a signal from the outside to the inside of a cell by means other than the introduction of the signal molecule itself into the cell [goid 4871] [evidence…	Homo sapiens hypoxia-inducible factor 1, alpha subunit (basic helix-loop-helix transcription factor) (HIF1A), transcript variant 1, mRNA.
5720445	SLC35F2	54733	0.6749	1.59649	8.87615e-06	0.00113335	The directed movement of substances (such as macromolecules, small molecules, ions) into, out of, within or between cells, or within a multicellular organism [goid 6810] [evidence IEA]; Any process specifically pertinent to the functioning of integrated living units: cells, tissues, organs, and organisms. A process is a collection of molecular events with a defined beginning and end [goid 8150] […	Elemental activities, such as catalysis or binding, describing the actions of a gene product at the molecular level. A given gene product may exhibit one or more molecular functions [goid 3674] [evidence ND ]	Homo sapiens solute carrier family 35, member F2 (SLC35F2), mRNA.
3360008	ZNF275	10838	0.674512	1.59606	1.05604e-05	0.00127938	The synthesis of either RNA on a template of DNA or DNA on a template of RNA [goid 6350] [evidence IEA]; Any process that modulates the frequency, rate or extent of DNA-dependent transcription [goid 6355] [evidence IEA]	Interacting selectively with DNA (deoxyribonucleic acid) [goid 3677] [evidence IEA]; Interacting selectively with zinc (Zn) ions [goid 8270] [evidence IEA]; Interacting selectively with any metal ion [goid 46872] [evidence IEA]; Interacting selectively with zinc (Zn) ions [goid 8270] [evidence IEA]	Homo sapiens zinc finger protein 275 (ZNF275), mRNA.
4290382	TMEM131	23505	0.674467	1.59601	2.56781e-06	0.000494006			Homo sapiens transmembrane protein 131 (TMEM131), mRNA.
940152	MKNK2	2872	0.67422	1.59573	0.00163617	0.0395641	Any process that modulates the frequency, rate or extent of the chemical reactions and pathways resulting in the formation of proteins by the translation of mRNA [goid 6417] [evidence IEA]; The process of introducing a phosphate group on to a protein [goid 6468] [pmid 11463832] [evidence IDA]; Any series of molecular signals initiated by the binding of an extracellular ligand to a receptor on the…	Interacting selectively with a nucleotide, any compound consisting of a nucleoside that is esterified with (ortho)phosphate or an oligophosphate at any hydroxyl group on the ribose or deoxyribose moiety [goid 166] [evidence IEA]; Interacting selectively with magnesium (Mg) ions [goid 287] [evidence IEA]; Catalysis of the reaction: ATP + a protein serine/threonine = ADP + protein serine/threonine …	Homo sapiens MAP kinase interacting serine/threonine kinase 2 (MKNK2), transcript variant 1, mRNA.
1090400	ATXN2	6311	0.672741	1.5941	1.88208e-05	0.00187802	Any process that modulates the frequency, rate or extent of the chemical reactions and pathways resulting in the formation of proteins by the translation of mRNA [goid 6417] [pmid 16835262] [evidence NAS]; The specific activation or halting of processes within a cell so that its vital functions markedly cease, rather than simply deteriorating gradually over time, which culminates in cell death [g…	Interacting selectively with an RNA molecule or a portion thereof [goid 3723] [pmid 10814712] [evidence NAS]; Interacting selectively with a protein C-terminus, the end of any peptide chain at which the 1-carboxy function of a constituent amino acid is not attached in peptide linkage to another amino-acid residue [goid 8022] [pmid 15663938] [evidence IPI]	Homo sapiens ataxin 2 (ATXN2), mRNA.
70646	CAPN2	824	0.672584	1.59392	2.11893e-07	9.26475e-05	The process whose specific outcome is the progression of the blastocyst over time, from its formation to the mature structure. The mammalian blastocyst is a hollow ball of cells containing two cell types, the inner cell mass and the trophectoderm [goid 1824] [evidence IEA]; The hydrolysis of a peptide bond or bonds within a protein [goid 6508] [evidence IEA]; A process whereby non-proliferating m…	Catalysis of the hydrolysis of nonterminal peptide bonds in a polypeptide chain by a mechanism using a cysteine residue at the enzyme active center, and requiring the presence of calcium [goid 4198] [evidence IEA]; Interacting selectively with calcium ions (Ca2+) [goid 5509] [evidence IEA]; Catalysis of the hydrolysis of nonterminal peptide bonds in a polypeptide chain by a mechanism using a cyst…	Homo sapiens calpain 2, (m/II) large subunit (CAPN2), mRNA.
650519	TMBIM6	7009	0.672318	1.59363	0.000450432	0.016107			Homo sapiens transmembrane BAX inhibitor motif containing 6 (TMBIM6), transcript variant 1, mRNA.
7040270	ZNF362	149076	0.671994	1.59327	8.88329e-06	0.00113335	The synthesis of either RNA on a template of DNA or DNA on a template of RNA [goid 6350] [evidence IEA]; Any process that modulates the frequency, rate or extent of DNA-dependent transcription [goid 6355] [evidence IEA]	Interacting selectively with DNA (deoxyribonucleic acid) [goid 3677] [evidence IEA]; Interacting selectively with zinc (Zn) ions [goid 8270] [evidence IEA]; Interacting selectively with any metal ion [goid 46872] [evidence IEA]	Homo sapiens zinc finger protein 362 (ZNF362), mRNA.
6980114	IP6K1	9807	0.671179	1.59237	0.00149285	0.0370295			Homo sapiens inositol hexakisphosphate kinase 1 (IP6K1), transcript variant 2, mRNA.
450553	AHNAK	79026	0.670478	1.5916	0.000917534	0.0263776	The process whose specific outcome is the progression of nervous tissue over time, from its formation to its mature state [goid 7399] [evidence NAS]	Interacting selectively with any protein or protein complex (a complex of two or more proteins that may include other nonprotein molecules) [goid 5515] [evidence IEA]; Interacting selectively with any protein or protein complex (a complex of two or more proteins that may include other nonprotein molecules) [goid 5515] [evidence IEA]	Homo sapiens AHNAK nucleoprotein (AHNAK), transcript variant 1, mRNA.
2030376	GLG1	2734	0.669616	1.59065	0.000106381	0.00612021		Interacting selectively with one or more specific sites on a receptor molecule, a macromolecule that undergoes combination with a hormone, neurotransmitter, drug or intracellular messenger to initiate a change in cell function [goid 5102] [pmid 7531823] [evidence TAS]	Homo sapiens golgi apparatus protein 1 (GLG1), mRNA.
1510746	BET1	10282	0.669378	1.59039	0.000116024	0.00651577	The directed movement of substances from the endoplasmic reticulum (ER) to the Golgi, mediated by COP II vesicles. Small COP II coated vesicles form from the ER and then fuse directly with the cis-Golgi. Larger structures are transported along microtubules to the cis-Golgi [goid 6888] [pmid 8621431] [evidence TAS]; The directed movement of proteins into, out of, within or between cells [goid 1503…	Interacting selectively with any protein or protein complex (a complex of two or more proteins that may include other nonprotein molecules) [goid 5515] [pmid 16189514] [evidence IPI]	Homo sapiens blocked early in transport 1 homolog (S. cerevisiae) (BET1), mRNA.
6110195	ZCCHC24	219654	0.669033	1.59001	5.35121e-07	0.000176431		Interacting selectively with any nucleic acid [goid 3676] [evidence IEA]; Interacting selectively with zinc (Zn) ions [goid 8270] [evidence IEA]; Interacting selectively with any metal ion [goid 46872] [evidence IEA]; Interacting selectively with any nucleic acid [goid 3676] [evidence IEA]; Interacting selectively with zinc (Zn) ions [goid 8270] [evidence IEA]	Homo sapiens zinc finger, CCHC domain containing 24 (ZCCHC24), mRNA.
5690246	SPIRE1	56907	0.668834	1.58979	0.000354562	0.0136774	The directed movement of substances (such as macromolecules, small molecules, ions) into, out of, within or between cells, or within a multicellular organism [goid 6810] [evidence IEA]; The directed movement of substances into, out of or within the Golgi apparatus, mediated by vesicles [goid 48193] [evidence IEA]	Interacting selectively with monomeric or multimeric forms of actin, including actin filaments [goid 3779] [evidence IEA]; Interacting selectively with zinc (Zn) ions [goid 8270] [evidence IEA]	Homo sapiens spire homolog 1 (Drosophila) (SPIRE1), transcript variant 2, mRNA.
10685	ANTXR2	118429	0.668096	1.58897	0.000306245	0.0124103		Combining with an extracellular or intracellular messenger to initiate a change in cell activity [goid 4872] [evidence IEA]; Combining with an extracellular or intracellular messenger to initiate a change in cell activity [goid 4872] [evidence IEA]; Interacting selectively with any protein or protein complex (a complex of two or more proteins that may include other nonprotein molecules) [goid 551…	Homo sapiens anthrax toxin receptor 2 (ANTXR2), mRNA.
2810156	IGF2R	3482	0.66782	1.58867	0.000268763	0.0114191	The directed movement of substances (such as macromolecules, small molecules, ions) into, out of, within or between cells, or within a multicellular organism [goid 6810] [evidence IEA]; The uptake of external materials by cells, utilizing receptors to ensure specificity of transport. A specific receptor on the cell surface binds tightly to the extracellular macromolecule (the ligand) that it reco…	Combining with an extracellular or intracellular messenger to initiate a change in cell activity [goid 4872] [pmid 7753549] [evidence TAS]; [goid 5010] [pmid 10799489] [evidence TAS]; Enables the directed movement of substances (such as macromolecules, small molecules, ions) into, out of, within or between cells [goid 5215] [evidence IEA]; Interacting selectively with any protein or protein compl…	Homo sapiens insulin-like growth factor 2 receptor (IGF2R), mRNA.
4670020	NIPA2	81614	0.667629	1.58846	3.78123e-06	0.000623053		Interacting selectively with any protein or protein complex (a complex of two or more proteins that may include other nonprotein molecules) [goid 5515] [evidence IEA]	Homo sapiens non imprinted in Prader-Willi/Angelman syndrome 2 (NIPA2), transcript variant 1, mRNA.
2490068	PLEKHH1	57475	0.667265	1.58806	1.73374e-05	0.00176292		The selective, often stoichiometric, interaction of a molecule with one or more specific sites on another molecule [goid 5488] [evidence IEA]	Homo sapiens pleckstrin homology domain containing, family H (with MyTH4 domain) member 1 (PLEKHH1), mRNA.
3390551	C14orf78	113146	0.666913	1.58767	0.000268048	0.0114191			PREDICTED: Homo sapiens chromosome 14 open reading frame 78 (C14orf78), mRNA.
1170647	ACADVL	37	0.666381	1.58709	0.00033726	0.013177	The chemical reactions and pathways involving lipids, compounds soluble in an organic solvent but not, or sparingly, in an aqueous solvent. Includes fatty acids; neutral fats, other fatty-acid esters, and soaps; long-chain (fatty) alcohols and waxes; sphingoids and other long-chain bases; glycolipids, phospholipids and sphingolipids; and carotenes, polyprenols, sterols, terpenes and other isopren…	Catalysis of the reaction: acyl-CoA + ETF = 2,3-dehydroacyl-CoA + reduced ETF [goid 4466] [pmid 8466512] [evidence TAS]; Any molecular entity that serves as an electron acceptor and electron donor in an electron transport system [goid 9055] [evidence IEA]; Interacting selectively with FAD, flavin-adenine dinucleotide, the coenzyme or the prosthetic group of various flavoprotein oxidoreductase enz…	Homo sapiens acyl-Coenzyme A dehydrogenase, very long chain (ACADVL), nuclear gene encoding mitochondrial protein, transcript variant 2, mRNA.
6420630	SCARA3	51435	0.666088	1.58676	1.49617e-05	0.00159911	A change in state or activity of a cell or an organism (in terms of movement, secretion, enzyme production, gene expression, etc.) as a result of oxidative stress, a state often resulting from exposure to high levels of reactive oxygen species, e.g. superoxide anions, hydrogen peroxide (H2O2), and hydroxyl radicals [goid 6979] [pmid 9580669] [evidence TAS]; Any process by which an organism or cel…	Combining with acetylated low-density lipoproteins, advanced glycation end products, or other polyanionic ligands to initiate a change in cell activity [goid 5044] [pmid 9580669] [evidence TAS]	Homo sapiens scavenger receptor class A, member 3 (SCARA3), transcript variant 1, mRNA.
2140678	ITGA6	3655	0.666073	1.58675	0.000133405	0.00715302	The aggregation, arrangement and bonding together of a set of components to form a junction between a cell and its substrate [goid 7044] [pmid 9185503] [evidence TAS]; The attachment of a cell, either to another cell or to an underlying substrate such as the extracellular matrix, via cell adhesion molecules [goid 7155] [evidence IEA]; The binding of a cell to the extracellular matrix via adhesion…	Combining with an extracellular or intracellular messenger to initiate a change in cell activity [goid 4872] [evidence IEA]; Interacting selectively with calcium ions (Ca2+) [goid 5509] [evidence IEA]; Interacting selectively with any protein or protein complex (a complex of two or more proteins that may include other nonprotein molecules) [goid 5515] [evidence IEA]	Homo sapiens integrin, alpha 6 (ITGA6), transcript variant 2, mRNA.
4050156	ERBB2	2064	0.664421	1.58493	0.00184665	0.0429273	The process of introducing a phosphate group on to a protein [goid 6468] [evidence IEA]; The process whose specific outcome is the progression of the peripheral nervous system over time, from its formation to the mature structure. The peripheral nervous system is one of the two major divisions of the nervous system. Nerves in the PNS connect the central nervous system (CNS) with sensory organs, o…	Catalysis of the reaction: ATP + a protein tyrosine = ADP + protein tyrosine phosphate [goid 4713] [evidence IEA]; Interacting selectively with ATP, adenosine 5'-triphosphate, a universally important coenzyme and enzyme regulator [goid 5524] [evidence IEA]; Interacting selectively with a nucleotide, any compound consisting of a nucleoside that is esterified with (ortho)phosphate or an oligophosph…	Homo sapiens v-erb-b2 erythroblastic leukemia viral oncogene homolog 2, neuro/glioblastoma derived oncogene homolog (avian) (ERBB2), transcript variant 1, mRNA.
3870484	LUZP1	7798	0.662741	1.58309	2.98748e-05	0.00256582			Homo sapiens leucine zipper protein 1 (LUZP1), mRNA.
10184	EXTL3	2137	0.662599	1.58293	9.88191e-05	0.00581739		Catalysis of the reaction: UDP-N-acetyl-D-glucosamine + beta-D-glucuronosyl-(1,3)-beta-D-galactosyl-(1,3)-beta-D-galactosyl-(1,4)-beta-D-xylosyl-proteoglycan = UDP + alpha-N-acetyl-D-glucosaminyl-(1,4)-beta-D-glucuronosyl-(1,3)-beta-D-galactosyl-(1,3)-beta-D-galactosyl-(1,4)-beta-D-xylosyl-proteoglycan [goid 1888] [evidence IEA]; Catalysis of the transfer of a glycosyl group from one compound (do…	Homo sapiens exostoses (multiple)-like 3 (EXTL3), mRNA.
1430347	SLC7A6	9057	0.661467	1.58169	3.628e-05	0.0029104	The aggregation, arrangement and bonding together of a set of components to form a protein complex [goid 6461] [pmid 9829974] [evidence TAS]; The chemical reactions and pathways involving amino acids, organic acids containing one or more amino substituents [goid 6520] [pmid 9829974] [evidence TAS]; The directed movement of substances (such as macromolecules, small molecules, ions) into, out of, w…	Catalysis of the transfer of amino acids from one side of a membrane to the other. Amino acids are organic molecules that contain an amino group and a carboxyl group [goid 15171] [pmid 9829974] [evidence TAS]; Enables the active transport of a solute across a membrane by a mechanism whereby two or more species are transported in opposite directions in a tightly coupled process not directly linked…	Homo sapiens solute carrier family 7 (cationic amino acid transporter, y+ system), member 6 (SLC7A6), transcript variant 2, mRNA.
160561	ARHGAP17	55114	0.657949	1.57784	0.00129626	0.0333944	The cascade of processes by which a signal interacts with a receptor, causing a change in the level or activity of a second messenger or other downstream target, and ultimately effecting a change in the functioning of the cell [goid 7165] [evidence IEA]	Increases the activity of a GTPase, an enzyme that catalyzes the hydrolysis of GTP [goid 5096] [evidence IEA]; Interacting selectively with any protein or protein complex (a complex of two or more proteins that may include other nonprotein molecules) [goid 5515] [evidence IEA]; Interacting selectively with a SH3 domain (Src homology 3) of a protein, small protein modules containing approximately …	Homo sapiens Rho GTPase activating protein 17 (ARHGAP17), transcript variant 2, mRNA.
3840192	GAD1	2571	0.656562	1.57632	0.000354619	0.0136774	The chemical reactions and pathways resulting in the formation of succinate from glutamate. Also known as GABA (gamma-aminobutyrate) shunt since it channels glutamate into the TCA cycle bypassing two steps of that cycle. There are three enzymes involved in the GABA shunt: glutamate decarboxylase (GAD), GABA aminotransferase (GABA-TA), and succinate semialdehyde dehydrogenase (SSADH). These three …	Catalysis of the reaction: L-glutamate = 4-aminobutanoate + CO2 [goid 4351] [pmid 10671565] [evidence IDA]; Interacting selectively with any protein or protein complex (a complex of two or more proteins that may include other nonprotein molecules) [goid 5515] [pmid 10671565] [evidence IPI]; Catalysis of the cleavage of C-C, C-O, C-N and other bonds by other means than by hydrolysis or oxidation, …	Homo sapiens glutamate decarboxylase 1 (brain, 67kDa) (GAD1), transcript variant GAD67, mRNA.
990685	ALOXE3	59344	0.656529	1.57629	0.000204095	0.00952102	The chemical reactions and pathways resulting in the formation of leukotriene, a pharmacologically active substance derived from a polyunsaturated fatty acid, such as arachidonic acid [goid 19370] [evidence IEA]; The process of removal or addition of one or more electrons with or without the concomitant removal or addition of a proton or protons [goid 55114] [evidence IEA]	Interacting selectively with iron (Fe) ions [goid 5506] [evidence IEA]; Catalysis of the reaction: linoleate + O2 = (9Z,11E)-(13S)-13-hydroperoxyoctadeca-9,11-dienoate [goid 16165] [evidence IEA]; Catalysis of an oxidation-reduction (redox) reaction, a reversible chemical reaction in which the oxidation state of an atom or atoms within a molecule is altered. One substrate acts as a hydrogen or el…	Homo sapiens arachidonate lipoxygenase 3 (ALOXE3), mRNA.
7040168	TTC19	54902	0.654964	1.57458	0.000309252	0.012478		The selective, often stoichiometric, interaction of a molecule with one or more specific sites on another molecule [goid 5488] [evidence IEA]; Interacting selectively with any protein or protein complex (a complex of two or more proteins that may include other nonprotein molecules) [goid 5515] [pmid 15231747] [evidence IPI]	Homo sapiens tetratricopeptide repeat domain 19 (TTC19), mRNA.
6650278	KCNK6	9424	0.654324	1.57388	7.64522e-05	0.00488969	The directed movement of charged atoms or small charged molecules into, out of, within or between cells [goid 6811] [evidence IEA]; The directed movement of potassium ions (K+) into, out of, within or between cells [goid 6813] [pmid 10075682] [evidence TAS]	[goid 5242] [pmid 10075682] [evidence TAS]; Catalysis of the transmembrane transfer of an ion by a voltage-gated channel. An ion is an atom or group of atoms carrying an electric charge by virtue of having gained or lost one or more electrons [goid 5244] [evidence IEA]; Catalysis of facilitated diffusion of a potassium ion (by an energy-independent process) involving passage through a transmembra…	Homo sapiens potassium channel, subfamily K, member 6 (KCNK6), mRNA.
7160373	FUT4	2526	0.652852	1.57227	0.00068685	0.0214515	The chemical reactions and pathways involving carbohydrates, any of a group of organic compounds based of the general formula Cx(H2O)y. Includes the formation of carbohydrate derivatives by the addition of a carbohydrate residue to another molecule [goid 5975] [pmid 1716630] [evidence TAS]; The addition of a sugar unit to a protein amino acid, e.g. the addition of glycan chains to proteins [goid …	Catalysis of the transfer of a glycosyl group from one compound (donor) to another (acceptor) [goid 16757] [evidence IEA]; Catalysis of the transfer of an L-fucosyl group from GDP-beta-L-fucose to an acceptor molecule to form an alpha(1,3)-linkage [goid 46920] [pmid 11698403] [evidence TAS]	Homo sapiens fucosyltransferase 4 (alpha (1,3) fucosyltransferase, myeloid-specific) (FUT4), mRNA.
1510553	DACT1	51339	0.652638	1.57204	2.09452e-06	0.000433218	The biological process whose specific outcome is the progression of a multicellular organism over time from an initial condition (e.g. a zygote or a young adult) to a later condition (e.g. a multicellular animal or an aged adult) [goid 7275] [evidence IEA]; The series of molecular signals initiated by binding of Wnt protein to a frizzled family receptor on the surface of the target cell and endin…	Interacting selectively with any protein or protein complex (a complex of two or more proteins that may include other nonprotein molecules) [goid 5515] [evidence IEA]	Homo sapiens dapper, antagonist of beta-catenin, homolog 1 (Xenopus laevis) (DACT1), transcript variant 1, mRNA.
7380136	BNIP2	663	0.650984	1.57024	0.00216105	0.0474603	A form of programmed cell death induced by external or internal signals that trigger the activity of proteolytic caspases, whose actions dismantle the cell and result in cell death. Apoptosis begins internally with condensation and subsequent fragmentation of the cell nucleus (blebbing) while the plasma membrane remains intact. Other characteristics of apoptosis include DNA fragmentation and the …	Increases the activity of a GTPase, an enzyme that catalyzes the hydrolysis of GTP [goid 5096] [pmid 10799524] [evidence TAS]; Interacting selectively with calcium ions (Ca2+) [goid 5509] [pmid 7954800] [evidence TAS]; Interacting selectively with any protein or protein complex (a complex of two or more proteins that may include other nonprotein molecules) [goid 5515] [pmid 10381623] [evidence IP…	Homo sapiens BCL2/adenovirus E1B 19kDa interacting protein 2 (BNIP2), mRNA.
7550139	STAU2	27067	0.647271	1.5662	0.0019428	0.0442847	The directed movement of substances (such as macromolecules, small molecules, ions) into, out of, within or between cells, or within a multicellular organism [goid 6810] [evidence IEA]	Interacting selectively with double-stranded RNA [goid 3725] [pmid 10585778] [evidence TAS]	Homo sapiens staufen, RNA binding protein, homolog 2 (Drosophila) (STAU2), mRNA.
6110386	PRCP	5547	0.646965	1.56587	0.000306285	0.0124103	The hydrolysis of a peptide bond or bonds within a protein [goid 6508] [evidence IEA]; The hydrolysis of a peptide bond or bonds within a protein [goid 6508] [evidence IEA]	Catalysis of the hydrolysis of the terminal or penultimate peptide bond at the C-terminal end of a peptide or polypeptide [goid 4180] [evidence IEA]; Catalysis of the hydrolysis of peptide bonds in a polypeptide chain by a catalytic mechanism that involves a catalytic triad consisting of a serine nucleophile that is activated by a proton relay involving an acidic residue (e.g. aspartate or glutam…	Homo sapiens prolylcarboxypeptidase (angiotensinase C) (PRCP), transcript variant 1, mRNA.
3870102	HNMT	3176	0.646694	1.56558	0.000318811	0.0127249	The process of gaseous exchange between an organism and its environment. In plants, microorganisms, and many small animals, air or water makes direct contact with the organism's cells or tissue fluids, and the processes of diffusion supply the organism with dioxygen (O2) and remove carbon dioxide (CO2). In larger animals the efficiency of gaseous exchange is improved by specialized respiratory or…	Catalysis of the transfer of a methyl group to an acceptor molecule [goid 8168] [evidence IEA]; Catalysis of the transfer of a group, e.g. a methyl group, glycosyl group, acyl group, phosphorus-containing, or other groups, from one compound (generally regarded as the donor) to another compound (generally regarded as the acceptor). Transferase is the systematic name for any enzyme of EC class 2 [g…	Homo sapiens histamine N-methyltransferase (HNMT), transcript variant 2, mRNA.
2650598	CYP4V2	285440	0.646602	1.56548	0.000154644	0.0079294	The series of events required for an organism to receive a visual stimulus, convert it to a molecular signal, and recognize and characterize the signal. Visual stimuli are detected in the form of photons and are processed to form an image [goid 7601] [evidence IEA]; A change in state or activity of a cell or an organism (in terms of movement, secretion, enzyme production, gene expression, etc.) a…	Catalysis of the incorporation of one atom from molecular oxygen into a compound and the reduction of the other atom of oxygen to water [goid 4497] [evidence IEA]; Interacting selectively with iron (Fe) ions [goid 5506] [evidence IEA]; Any molecular entity that serves as an electron acceptor and electron donor in an electron transport system [goid 9055] [evidence IEA]; Interacting selectively wit…	Homo sapiens cytochrome P450, family 4, subfamily V, polypeptide 2 (CYP4V2), mRNA.
1260164	FBXO21	23014	0.646475	1.56534	1.99418e-05	0.00194154	The chemical reactions and pathways resulting in the breakdown of a protein or peptide by hydrolysis of its peptide bonds, initiated by the covalent attachment of a ubiquitin moiety, or multiple ubiquitin moieties, to the protein [goid 6511] [pmid 10531035] [evidence NAS]	Catalysis of the reaction: ATP + ubiquitin + protein lysine = AMP + diphosphate + protein N-ubiquityllysine [goid 4842] [pmid 10531035] [evidence NAS]	Homo sapiens F-box protein 21 (FBXO21), transcript variant 1, mRNA.
3830653	DNAJB2	3300	0.646317	1.56517	0.00138208	0.0351793	The process of assisting in the covalent and noncovalent assembly of single chain polypeptides or multisubunit complexes into the correct tertiary structure [goid 6457] [pmid 1599432] [evidence TAS]; A change in state or activity of a cell or an organism (in terms of movement, secretion, enzyme production, gene expression, etc.) as a result of an unfolded protein stimulus [goid 6986] [pmid 159943…	Interacting selectvely with a heat shock protein, any protein synthesized or activated in response to heat shock [goid 31072] [evidence IEA]; Interacting selectively with an unfolded protein [goid 51082] [pmid 1599432] [evidence TAS]	Homo sapiens DnaJ (Hsp40) homolog, subfamily B, member 2 (DNAJB2), transcript variant 2, mRNA.
6510553	ARID3A	1820	0.645074	1.56382	0.000423373	0.0154848	The synthesis of either RNA on a template of DNA or DNA on a template of RNA [goid 6350] [evidence IEA]; Any process that modulates the frequency, rate or extent of DNA-dependent transcription [goid 6355] [evidence NAS]	The function of binding to a specific DNA sequence in order to modulate transcription. The transcription factor may or may not also interact selectively with a protein or macromolecular complex [goid 3700] [evidence NAS]; Interacting selectively with any protein or protein complex (a complex of two or more proteins that may include other nonprotein molecules) [goid 5515] [evidence IEA]; Interacti…	Homo sapiens AT rich interactive domain 3A (BRIGHT-like) (ARID3A), mRNA.
1050132	ZNF518B	85460	0.644589	1.56329	0.000905688	0.0261464	The synthesis of either RNA on a template of DNA or DNA on a template of RNA [goid 6350] [evidence IEA]; Any process that modulates the frequency, rate or extent of DNA-dependent transcription [goid 6355] [evidence IEA]	Interacting selectively with DNA (deoxyribonucleic acid) [goid 3677] [evidence IEA]; Interacting selectively with zinc (Zn) ions [goid 8270] [evidence IEA]; Interacting selectively with any metal ion [goid 46872] [evidence IEA]	Homo sapiens zinc finger protein 518B (ZNF518B), mRNA.
520255	TUBB6	84617	0.643498	1.56211	8.70968e-05	0.00539821	Movement of organelles, other microtubules and other particles along microtubules, mediated by motor proteins [goid 7018] [evidence IEA]; The process of creating protein polymers, compounds composed of a large number of component monomers; polymeric proteins may be made up of different or identical monomers. Polymerization occurs by the addition of extra monomers to an existing poly- or oligomeri…	Interacting selectively with a nucleotide, any compound consisting of a nucleoside that is esterified with (ortho)phosphate or an oligophosphate at any hydroxyl group on the ribose or deoxyribose moiety [goid 166] [evidence IEA]; Catalysis of the reaction: GTP + H2O = GDP + phosphate [goid 3924] [evidence IEA]; The action of a molecule that contributes to the structural integrity of a complex or …	Homo sapiens tubulin, beta 6 (TUBB6), mRNA.
2680411	PTGFRN	5738	0.64139	1.55983	0.000216099	0.00988277		Interacting selectively with any protein or protein complex (a complex of two or more proteins that may include other nonprotein molecules) [goid 5515] [pmid 11278880] [evidence IPI]; Interacting selectively with any protein or protein complex (a complex of two or more proteins that may include other nonprotein molecules) [goid 5515] [evidence ISS]	Homo sapiens prostaglandin F2 receptor negative regulator (PTGFRN), mRNA.
3180408	C3orf21	152002	0.641387	1.55983	6.77341e-05	0.00448725			Homo sapiens chromosome 3 open reading frame 21 (C3orf21), mRNA.
7210497	NUAK1	9891	0.639335	1.55761	1.3287e-05	0.00148272	The process of introducing a phosphate group on to a protein [goid 6468] [evidence IEA]	Interacting selectively with a nucleotide, any compound consisting of a nucleoside that is esterified with (ortho)phosphate or an oligophosphate at any hydroxyl group on the ribose or deoxyribose moiety [goid 166] [evidence IEA]; Interacting selectively with magnesium (Mg) ions [goid 287] [evidence IEA]; Catalysis of the reaction: ATP + a protein serine/threonine = ADP + protein serine/threonine …	Homo sapiens NUAK family, SNF1-like kinase, 1 (NUAK1), mRNA.
1470551	SEL1L3	23231	0.638336	1.55653	0.000478005	0.016818			Homo sapiens sel-1 suppressor of lin-12-like 3 (C. elegans) (SEL1L3), mRNA.
3190685	SLC35F2	54733	0.637738	1.55589	3.66437e-06	0.000623053	The directed movement of substances (such as macromolecules, small molecules, ions) into, out of, within or between cells, or within a multicellular organism [goid 6810] [evidence IEA]; Any process specifically pertinent to the functioning of integrated living units: cells, tissues, organs, and organisms. A process is a collection of molecular events with a defined beginning and end [goid 8150] […	Elemental activities, such as catalysis or binding, describing the actions of a gene product at the molecular level. A given gene product may exhibit one or more molecular functions [goid 3674] [evidence ND ]	Homo sapiens solute carrier family 35, member F2 (SLC35F2), mRNA.
1570669	LACTB	114294	0.635313	1.55328	0.00029236	0.012101		Catalysis of the hydrolysis of various bonds, e.g. C-O, C-N, C-C, phosphoric anhydride bonds, etc. Hydrolase is the systematic name for any enzyme of EC class 3 [goid 16787] [evidence IEA]	Homo sapiens lactamase, beta (LACTB), nuclear gene encoding mitochondrial protein, transcript variant 1, mRNA.
2570112	ABLIM1	3983	0.634715	1.55263	0.00189379	0.0436015	A process that is carried out at the cellular level which results in the formation, arrangement of constituent parts, or disassembly of cytoskeletal structures [goid 7010] [evidence IEA]; A process that is carried out at the cellular level which results in the formation, arrangement of constituent parts, or disassembly of cytoskeletal structures [goid 7010] [evidence IEA]; A process that is carri…	Interacting selectively with monomeric or multimeric forms of actin, including actin filaments [goid 3779] [evidence IEA]; Interacting selectively with zinc (Zn) ions [goid 8270] [evidence IEA]; Interacting selectively with any metal ion [goid 46872] [evidence IEA]; Interacting selectively with monomeric or multimeric forms of actin, including actin filaments [goid 3779] [evidence IEA]; Interacti…	Homo sapiens actin binding LIM protein 1 (ABLIM1), transcript variant 4, mRNA.
1660300	PRCP	5547	0.63293	1.55071	1.71608e-05	0.00174975	The hydrolysis of a peptide bond or bonds within a protein [goid 6508] [evidence IEA]; The hydrolysis of a peptide bond or bonds within a protein [goid 6508] [evidence IEA]	Catalysis of the hydrolysis of the terminal or penultimate peptide bond at the C-terminal end of a peptide or polypeptide [goid 4180] [evidence IEA]; Catalysis of the hydrolysis of peptide bonds in a polypeptide chain by a catalytic mechanism that involves a catalytic triad consisting of a serine nucleophile that is activated by a proton relay involving an acidic residue (e.g. aspartate or glutam…	Homo sapiens prolylcarboxypeptidase (angiotensinase C) (PRCP), transcript variant 2, mRNA.
2360164	KLRC2	3822	0.632824	1.5506	0.00209803	0.0466012	A defense response that is mediated by cells [goid 6968] [pmid 9683661] [evidence TAS]; The cascade of processes by which a signal interacts with a receptor, causing a change in the level or activity of a second messenger or other downstream target, and ultimately effecting a change in the functioning of the cell [goid 7165] [pmid 2007850] [evidence TAS]	The selective, often stoichiometric, interaction of a molecule with one or more specific sites on another molecule [goid 5488] [evidence IEA]; The selective, often stoichiometric, interaction of a molecule with one or more specific sites on another molecule [goid 5488] [evidence IEA]; Combining with an extracellular or intracellular messenger to initiate a change in cell activity, and spanning to…	Homo sapiens killer cell lectin-like receptor subfamily C, member 2 (KLRC2), mRNA.
5960021		NA	0.632806	1.55058	0.000147296	0.00767532			Homo sapiens cDNA FLJ13267 fis, clone OVARC1000964
510332		NA	0.632656	1.55042	5.65032e-07	0.00018362			Homo sapiens cDNA FLJ33772 fis, clone BRSSN2000175
4920474	INF2	64423	0.629575	1.54711	0.000524019	0.0177863	A process that is carried out at the cellular level which results in the formation, arrangement of constituent parts, or disassembly of a cellular component [goid 16043] [evidence IEA]; A process that is carried out at the cellular level which results in the formation, arrangement of constituent parts, or disassembly of cytoskeletal structures comprising actin filaments and their associated prote…	Interacting selectively with monomeric or multimeric forms of actin, including actin filaments [goid 3779] [evidence IEA]; Interacting selectively with Rho protein, any member of the Rho subfamily of the Ras superfamily of monomeric GTPases. Proteins in the Rho subfamily are involved in relaying signals from cell-surface receptors to the actin cytoskeleton [goid 17048] [evidence IEA]	Homo sapiens inverted formin, FH2 and WH2 domain containing (INF2), transcript variant 2, mRNA.
990128	MBNL2	10150	0.628695	1.54617	0.000601872	0.0196255		Interacting selectively with an RNA molecule or a portion thereof [goid 3723] [evidence IEA]; Interacting selectively with zinc (Zn) ions [goid 8270] [evidence IEA]; Interacting selectively with any metal ion [goid 46872] [evidence IEA]	Homo sapiens muscleblind-like 2 (Drosophila) (MBNL2), transcript variant 3, mRNA.
3800551	MICAL1	64780	0.628471	1.54593	0.000116101	0.00651577	The chemical reactions and pathways involving aromatic compounds, any organic compound characterized by one or more planar rings, each of which contains conjugated double bonds and delocalized pi electrons, as carried out by individual cells [goid 6725] [evidence IEA]; A process that is carried out at the cellular level which results in the formation, arrangement of constituent parts, or disassem…	Catalysis of the incorporation of one atom from molecular oxygen into a compound and the reduction of the other atom of oxygen to water [goid 4497] [evidence IEA]; Interacting selectively with any protein or protein complex (a complex of two or more proteins that may include other nonprotein molecules) [goid 5515] [evidence ISS]; Interacting selectively with any protein or protein complex (a comp…	Homo sapiens microtubule associated monoxygenase, calponin and LIM domain containing 1 (MICAL1), mRNA.
620692	SLC25A42	284439	0.628059	1.54548	0.000162627	0.00821606	The directed movement of substances (such as macromolecules, small molecules, ions) into, out of, within or between cells, or within a multicellular organism [goid 6810] [evidence IEA]	The selective, often stoichiometric, interaction of a molecule with one or more specific sites on another molecule [goid 5488] [evidence IEA]	Homo sapiens solute carrier family 25, member 42 (SLC25A42), mRNA.
5290161	C17orf91	84981	0.627091	1.54445	1.92963e-05	0.00191204			Homo sapiens chromosome 17 open reading frame 91 (C17orf91), transcript variant 2, mRNA.
6420050	NPTX2	4885	0.626667	1.54399	1.38431e-05	0.0015307	The process of communication from a neuron to a target (neuron, muscle, or secretory cell) across a synapse [goid 7268] [pmid 8530029] [evidence NAS]	Elemental activities, such as catalysis or binding, describing the actions of a gene product at the molecular level. A given gene product may exhibit one or more molecular functions [goid 3674] [evidence ND ]; Interacting selectively with calcium ions (Ca2+) [goid 5509] [evidence IEA]; Interacting selectively with any mono-, di- or trisaccharide carbohydrate [goid 5529] [evidence IEA]	Homo sapiens neuronal pentraxin II (NPTX2), mRNA.
1410037	PIP4K2A	5305	0.625919	1.54319	3.08388e-05	0.00261591	The process of introducing a phosphate group into a molecule, usually with the formation of a phosphoric ester, a phosphoric anhydride or a phosphoric amide [goid 16310] [evidence NAS]; The chemical reactions and pathways involving phosphatidylinositol, any glycophospholipid with its sn-glycerol 3-phosphate residue is esterified to the 1-hydroxyl group of 1D-myo-inositol [goid 46488] [evidence IE…	Interacting selectively with a nucleotide, any compound consisting of a nucleoside that is esterified with (ortho)phosphate or an oligophosphate at any hydroxyl group on the ribose or deoxyribose moiety [goid 166] [evidence IEA]; Interacting selectively with ATP, adenosine 5'-triphosphate, a universally important coenzyme and enzyme regulator [goid 5524] [evidence IEA]; Catalysis of the transfer …	Homo sapiens phosphatidylinositol-5-phosphate 4-kinase, type II, alpha (PIP4K2A), mRNA.
7610050	ABCC5	10057	0.620783	1.53771	3.99041e-06	0.000644037	The directed movement of substances (such as macromolecules, small molecules, ions) into, out of, within or between cells, or within a multicellular organism [goid 6810] [pmid 9827529] [evidence TAS]; The directed movement of substances (such as macromolecules, small molecules, ions) into, out of, within or between cells, or within a multicellular organism [goid 6810] [evidence IEA]	Interacting selectively with a nucleotide, any compound consisting of a nucleoside that is esterified with (ortho)phosphate or an oligophosphate at any hydroxyl group on the ribose or deoxyribose moiety [goid 166] [evidence IEA]; Interacting selectively with ATP, adenosine 5'-triphosphate, a universally important coenzyme and enzyme regulator [goid 5524] [pmid 9325169] [evidence TAS]; Catalysis o…	Homo sapiens ATP-binding cassette, sub-family C (CFTR/MRP), member 5 (ABCC5), transcript variant 2, mRNA.
3390075	PTPN4	5775	0.619915	1.53678	0.000279379	0.0116859	The process of removing one or more phosphoric residues from a protein [goid 6470] [pmid 1648233] [evidence TAS]	[goid 4726] [pmid 1648233] [evidence TAS]; The action of a molecule that contributes to the structural integrity of a complex or assembly within or outside a cell [goid 5198] [evidence IEA]; Interacting selectively with any protein component of any cytoskeleton (actin, microtubule, or intermediate filament cytoskeleton) [goid 8092] [evidence IEA]; Catalysis of the hydrolysis of various bonds, e.g…	Homo sapiens protein tyrosine phosphatase, non-receptor type 4 (megakaryocyte) (PTPN4), mRNA.
2260603	RNF145	153830	0.619784	1.53665	0.000157411	0.00801146		Interacting selectively with any protein or protein complex (a complex of two or more proteins that may include other nonprotein molecules) [goid 5515] [evidence IEA]; Interacting selectively with zinc (Zn) ions [goid 8270] [evidence IEA]; Interacting selectively with any metal ion [goid 46872] [evidence IEA]	Homo sapiens ring finger protein 145 (RNF145), mRNA.
3890025	TMSL3	7117	0.619718	1.53657	0.000744499	0.0226773	A process that is carried out at the cellular level which results in the formation, arrangement of constituent parts, or disassembly of cytoskeletal structures [goid 7010] [evidence IEA]; A process that is carried out at the cellular level which results in the formation, arrangement of constituent parts, or disassembly of cytoskeletal structures comprising actin filaments and their associated pro…	Interacting selectively with monomeric or multimeric forms of actin, including actin filaments [goid 3779] [evidence IEA]	Homo sapiens thymosin-like 3 (TMSL3), mRNA.
6860482	HERC6	55008	0.6195	1.53634	0.00190643	0.0437459	The covalent alteration of one or more amino acids occurring in proteins, peptides and nascent polypeptides (co-translational, post-translational modifications). Includes the modification of charged tRNAs that are destined to occur in a protein (pre-translation modification) [goid 6464] [evidence IEA]; The chemical reactions and pathways resulting in the breakdown of a protein or peptide by hydro…	Catalysis of the ligation of two substances with concomitant breaking of a diphosphate linkage, usually in a nucleoside triphosphate. Ligase is the systematic name for any enzyme of EC class 6 [goid 16874] [evidence IEA]; Catalysis of the ligation of an acid to an amino acid via a carbon-nitrogen bond with concomitant breakage of a diphosphate linkage, usually in a nucleoside triphosphate [goid 1…	Homo sapiens hect domain and RLD 6 (HERC6), transcript variant 1, mRNA.
2710646	MSRB2	22921	0.61911	1.53593	0.000701052	0.0217534	The process of restoring a protein to its original state after damage by such things as oxidation or spontaneous decomposition of residues [goid 30091] [pmid 14699060] [evidence ISS]; The process of removal or addition of one or more electrons with or without the concomitant removal or addition of a proton or protons [goid 55114] [evidence IEA]	Catalysis of the reaction: L-methionine R-oxide + thioredoxin = L-methionine + thioredoxin disulfide; can act on oxidized methionine in peptide linkage with specificity for the R enantiomer. Thioredoxin disulfide is the oxidized form of thioredoxin [goid 318] [pmid 14699060] [evidence ISS]; The function of binding to a specific DNA sequence in order to modulate transcription. The transcription fa…	Homo sapiens methionine sulfoxide reductase B2 (MSRB2), mRNA.
5670039	LOC100134407	100134407	0.617556	1.53427	0.000201699	0.00945507			PREDICTED: Homo sapiens hypothetical protein LOC100134407 (LOC100134407), mRNA.
1050600	MAP2K1	5604	0.617101	1.53379	4.36426e-05	0.00327974	The process of introducing a phosphate group on to a protein [goid 6468] [evidence IEA]; Any process involved in the controlled movement of a cell [goid 6928] [pmid 10912793] [evidence TAS]; The directed movement of a motile cell or organism, or the directed growth of a cell guided by a specific chemical concentration gradient. Movement may be towards a higher concentration (positive chemotaxis) …	Interacting selectively with a nucleotide, any compound consisting of a nucleoside that is esterified with (ortho)phosphate or an oligophosphate at any hydroxyl group on the ribose or deoxyribose moiety [goid 166] [evidence IEA]; Catalysis of the reaction: ATP + a protein serine/threonine = ADP + protein serine/threonine phosphate [goid 4674] [evidence IEA]; Catalysis of the concomitant phosphory…	Homo sapiens mitogen-activated protein kinase kinase 1 (MAP2K1), mRNA.
4200435	NRP1	8829	0.616191	1.53282	0.000649208	0.020651	The process that regulates the coordinated growth and sprouting of blood vessels giving rise to the organized vascular system [goid 1569] [evidence IEA]; The attachment of a cell, either to another cell or to an underlying substrate such as the extracellular matrix, via cell adhesion molecules [goid 7155] [evidence IEA]; The cascade of processes by which a signal interacts with a receptor, causin…	Combining with an extracellular or intracellular messenger to initiate a change in cell activity [goid 4872] [evidence IEA]; Combining with vascular endothelial growth factor to initiate a change in cell activity [goid 5021] [pmid 9288753] [evidence TAS]; [goid 17154] [evidence IEA]; Interacting selectively with an identical protein or proteins [goid 42802] [evidence IEA]; [goid 17154] [evidence …	Homo sapiens neuropilin 1 (NRP1), transcript variant 3, mRNA.
3140202	MYPOP	339344	0.615616	1.53221	0.00140087	0.0354425			Homo sapiens Myb-related transcription factor, partner of profilin (MYPOP), mRNA.
5700451	FKBP9L	360132	0.6155	1.53209	2.0706e-06	0.00043299	The process of assisting in the covalent and noncovalent assembly of single chain polypeptides or multisubunit complexes into the correct tertiary structure [goid 6457] [evidence IEA]	Interacting selectively with calcium ions (Ca2+) [goid 5509] [evidence IEA]	Homo sapiens FK506 binding protein 9-like (FKBP9L), mRNA.
4780072	TCEAL3	85012	0.615463	1.53205	0.000294196	0.0121348	The synthesis of either RNA on a template of DNA or DNA on a template of RNA [goid 6350] [evidence IEA]; Any process that modulates the frequency, rate or extent of DNA-dependent transcription [goid 6355] [evidence IEA]		Homo sapiens transcription elongation factor A (SII)-like 3 (TCEAL3), transcript variant 1, mRNA.
7000356	RXRA	6256	0.6152	1.53177	2.70419e-05	0.00237771	The synthesis of either RNA on a template of DNA or DNA on a template of RNA [goid 6350] [evidence IEA]; Any process that modulates the frequency, rate or extent of DNA-dependent transcription [goid 6355] [evidence IEA]; The chemical reactions and pathways involving vitamins. Vitamin is a general term for a number of unrelated organic substances that occur in many foods in small amounts and that …	The function of binding to a specific DNA sequence in order to modulate transcription. The transcription factor may or may not also interact selectively with a protein or macromolecular complex [goid 3700] [pmid 12037571] [evidence IDA]; [goid 3706] [pmid 7990953] [evidence IDA]; Combining with a steroid hormone to initiate a change in cell activity [goid 3707] [evidence IEA]; The function of a t…	Homo sapiens retinoid X receptor, alpha (RXRA), mRNA.
5360243	ITGB5	3693	0.6149	1.53145	3.39324e-05	0.00277921	The attachment of a cell, either to another cell or to an underlying substrate such as the extracellular matrix, via cell adhesion molecules [goid 7155] [evidence IEA]; The binding of a cell to the extracellular matrix via adhesion molecules [goid 7160] [evidence IEA]; Any series of molecular signals generated as a consequence of an integrin binding to one of its physiological ligands [goid 7229]…	Combining with an extracellular or intracellular messenger to initiate a change in cell activity [goid 4872] [evidence IEA]; Interacting selectively with an integrin [goid 5178] [evidence IEA]; Interacting selectively with any protein or protein complex (a complex of two or more proteins that may include other nonprotein molecules) [goid 5515] [evidence IEA]	Homo sapiens integrin, beta 5 (ITGB5), mRNA. XM_944688 XM_944693
2340709	ZMYM3	9203	0.614705	1.53125	0.000267791	0.0114191	The biological process whose specific outcome is the progression of a multicellular organism over time from an initial condition (e.g. a zygote or a young adult) to a later condition (e.g. a multicellular animal or an aged adult) [goid 7275] [pmid 10486218] [evidence TAS]	Interacting selectively with zinc (Zn) ions [goid 8270] [evidence IEA]; Interacting selectively with zinc (Zn) ions [goid 8270] [evidence IEA]; Interacting selectively with zinc (Zn) ions [goid 8270] [evidence IEA]; Interacting selectively with zinc (Zn) ions [goid 8270] [evidence IEA]; Interacting selectively with DNA (deoxyribonucleic acid) [goid 3677] [pmid 10486218] [evidence TAS]; Interactin…	Homo sapiens zinc finger, MYM-type 3 (ZMYM3), transcript variant 2, mRNA.
4900114	MORN2	378464	0.613689	1.53017	1.5196e-05	0.00161696			Homo sapiens MORN repeat containing 2 (MORN2), mRNA.
3400072	ZNF544	27300	0.613379	1.52984	6.92924e-06	0.00096586	Any process that modulates the frequency, rate or extent of DNA-dependent transcription [goid 6355] [evidence IEA]; Any process that modulates the frequency, rate or extent of DNA-dependent transcription [goid 6355] [evidence IEA]; The synthesis of either RNA on a template of DNA or DNA on a template of RNA [goid 6350] [evidence IEA]; Any process that modulates the frequency, rate or extent of DN…	Interacting selectively with any nucleic acid [goid 3676] [evidence IEA]; Interacting selectively with zinc (Zn) ions [goid 8270] [evidence IEA]; Interacting selectively with any metal ion [goid 46872] [evidence IEA]; Interacting selectively with any nucleic acid [goid 3676] [evidence IEA]; Interacting selectively with DNA (deoxyribonucleic acid) [goid 3677] [evidence IEA]; Interacting selectivel…	Homo sapiens zinc finger protein 544 (ZNF544), mRNA.
1190445	TOMM34	10953	0.612254	1.52865	5.15887e-06	0.000761107	The process of directing proteins towards and into the mitochondrion, mediated by mitochondrial proteins that recognize signals contained within the imported protein [goid 6626] [pmid 9324309] [evidence TAS]	Interacting selectively with a signal sequence, a specific peptide sequence found on protein precursors or mature proteins that dictates where the mature protein is localized [goid 5048] [pmid 9324309] [evidence TAS]; Interacting selectively with any protein or protein complex (a complex of two or more proteins that may include other nonprotein molecules) [goid 5515] [pmid 9660753] [evidence IPI]	Homo sapiens translocase of outer mitochondrial membrane 34 (TOMM34), nuclear gene encoding mitochondrial protein, mRNA.
4480280	BRPF3	27154	0.61166	1.52802	0.000256067	0.0110654		Interacting selectively with any protein or protein complex (a complex of two or more proteins that may include other nonprotein molecules) [goid 5515] [evidence IEA]; Interacting selectively with zinc (Zn) ions [goid 8270] [evidence IEA]; Interacting selectively with any metal ion [goid 46872] [evidence IEA]; Interacting selectively with any protein or protein complex (a complex of two or more p…	Homo sapiens bromodomain and PHD finger containing, 3 (BRPF3), mRNA.
2850551	RCAN1	1827	0.610383	1.52666	0.000150097	0.00777915	The cascade of processes by which a signal interacts with a receptor, causing a change in the level or activity of a second messenger or other downstream target, and ultimately effecting a change in the functioning of the cell [goid 7165] [pmid 8595418] [evidence TAS]; The process whose specific outcome is the progression of the central nervous system over time, from its formation to the mature s…	The function of binding to a specific DNA sequence in order to modulate transcription. The transcription factor may or may not also interact selectively with a protein or macromolecular complex [goid 3700] [pmid 8595418] [evidence TAS]; Interacting selectively with any protein or protein complex (a complex of two or more proteins that may include other nonprotein molecules) [goid 5515] [pmid 1593…	Homo sapiens regulator of calcineurin 1 (RCAN1), transcript variant 2, mRNA.
3870619	AMD1	262	0.610149	1.52642	0.000909273	0.0262027	The chemical reactions and pathways resulting in the formation of spermine, a polybasic amine found in human sperm, in ribosomes and in some viruses and involved in nucleic acid packaging [goid 6597] [evidence IEA]; The chemical reactions and pathways resulting in the formation of spermidine, N-(3-aminopropyl)-1,4-diaminobutane [goid 8295] [evidence IEA]; The chemical reactions and pathways resul…	Catalysis of the reaction: S-adenosyl-L-methionine = (5-deoxy-5-adenosyl)(3-aminopropyl) methylsulfonium salt + CO2 [goid 4014] [evidence IEA]; Catalysis of the reaction: S-adenosyl-L-methionine = (5-deoxy-5-adenosyl)(3-aminopropyl) methylsulfonium salt + CO2 [goid 4014] [evidence IEA]; Catalysis of the reaction: S-adenosyl-L-methionine = (5-deoxy-5-adenosyl)(3-aminopropyl) methylsulfonium salt +…	Homo sapiens adenosylmethionine decarboxylase 1 (AMD1), transcript variant 1, mRNA.
4480112	PGM5	5239	0.609272	1.52549	3.93134e-06	0.000636639	The chemical reactions and pathways involving carbohydrates, any of a group of organic compounds based of the general formula Cx(H2O)y. Includes the formation of carbohydrate derivatives by the addition of a carbohydrate residue to another molecule [goid 5975] [evidence IEA]; The chemical reactions and pathways involving carbohydrates, any of a group of organic compounds based of the general form…	Catalysis of the transfer of a phosphate group from one position to another within a single molecule [goid 16868] [evidence IEA]; Interacting selectively with magnesium (Mg) ions [goid 287] [evidence IEA]; Catalysis of the reaction: alpha-D-glucose 1-phosphate = alpha-D-glucose 6-phosphate [goid 4614] [pmid 8631316] [evidence NAS]; The action of a molecule that contributes to the structural integ…	Homo sapiens phosphoglucomutase 5 (PGM5), mRNA.
70674	TM9SF4	9777	0.608486	1.52466	0.000170291	0.00845236			Homo sapiens transmembrane 9 superfamily protein member 4 (TM9SF4), mRNA.
510341	VEZF1	7716	0.608422	1.52459	3.20797e-05	0.00268798	Blood vessel formation when new vessels emerge from the proliferation of pre-existing blood vessels [goid 1525] [evidence IEA]; The progression of an endothelial cell over time, from its formation to the mature structure [goid 1885] [evidence IEA]; The synthesis of either RNA on a template of DNA or DNA on a template of RNA [goid 6350] [evidence IEA]; Any process that modulates the frequency, rat…	Interacting selectively with DNA (deoxyribonucleic acid) [goid 3677] [evidence IEA]; Functions to enable the transcription of specific, or specific sets, of genes by RNA polymerase II [goid 3704] [pmid 8035792] [evidence TAS]; Interacting selectively with zinc (Zn) ions [goid 8270] [evidence IEA]; Interacting selectively with any metal ion [goid 46872] [evidence IEA]	Homo sapiens vascular endothelial zinc finger 1 (VEZF1), mRNA.
1990563	BRP44L	51660	0.607761	1.52389	4.96367e-06	0.000739111	Any process specifically pertinent to the functioning of integrated living units: cells, tissues, organs, and organisms. A process is a collection of molecular events with a defined beginning and end [goid 8150] [evidence ND ]	Elemental activities, such as catalysis or binding, describing the actions of a gene product at the molecular level. A given gene product may exhibit one or more molecular functions [goid 3674] [evidence ND ]	Homo sapiens brain protein 44-like (BRP44L), mRNA.
2370538	KRCC1	51315	0.607708	1.52384	0.00214622	0.0472423			Homo sapiens lysine-rich coiled-coil 1 (KRCC1), mRNA.
360626	CMIP	80790	0.607238	1.52334	0.000601025	0.0196112			Homo sapiens c-Maf-inducing protein (CMIP), transcript variant Tc-mip, mRNA.
5910523	LMO4	8543	0.607206	1.52331	0.000445122	0.0160004	The last step in the formation of the neural tube, where the paired neural folds are brought together and fuse at the dorsal midline [goid 1843] [evidence ISS]; The synthesis of either RNA on a template of DNA or DNA on a template of RNA [goid 6350] [evidence IEA]; Any process that modulates the frequency, rate or extent of DNA-dependent transcription [goid 6355] [evidence IEA]; The synthesis of …	Interacting selectively with zinc (Zn) ions [goid 8270] [evidence IEA]; Interacting selectively with any metal ion [goid 46872] [evidence IEA]; The function of binding to a specific DNA sequence in order to modulate transcription. The transcription factor may or may not also interact selectively with a protein or macromolecular complex [goid 3700] [pmid 10209267] [evidence TAS]; Interacting selec…	Homo sapiens LIM domain only 4 (LMO4), mRNA.
6660626	BRD3	8019	0.606834	1.52291	0.000142266	0.00747806	Any process specifically pertinent to the functioning of integrated living units: cells, tissues, organs, and organisms. A process is a collection of molecular events with a defined beginning and end [goid 8150] [evidence ND ]	Elemental activities, such as catalysis or binding, describing the actions of a gene product at the molecular level. A given gene product may exhibit one or more molecular functions [goid 3674] [evidence ND ]	Homo sapiens bromodomain containing 3 (BRD3), mRNA.
990372	COL17A1	1308	0.60567	1.52169	0.000926799	0.0265014	The binding of a cell to the extracellular matrix via adhesion molecules [goid 7160] [pmid 9012408] [evidence TAS]; The process whose specific outcome is the progression of the epidermis over time, from its formation to the mature structure. The epidermis is the outer epithelial layer of a plant or animal, it may be a single layer that produces an extracellular material (e.g. the cuticle of arthr…	The action of a molecule that contributes to the structural integrity of a complex or assembly within or outside a cell [goid 5198] [evidence IEA]	Homo sapiens collagen, type XVII, alpha 1 (COL17A1), mRNA.
6330438	PLXNB1	5364	0.605586	1.5216	0.000134247	0.00719016	A series of reactions within the cell that occur as a result of a single trigger reaction or compound [goid 7242] [pmid 10520995] [evidence NAS]; The biological process whose specific outcome is the progression of a multicellular organism over time from an initial condition (e.g. a zygote or a young adult) to a later condition (e.g. a multicellular animal or an aged adult) [goid 7275] [evidence I…	Interacting selectively with any protein or protein complex (a complex of two or more proteins that may include other nonprotein molecules) [goid 5515] [evidence IEA]; [goid 17154] [pmid 10520995] [evidence TAS]; Interacting selectively with semaphorin receptors [goid 30215] [pmid 10520995] [evidence TAS]	Homo sapiens plexin B1 (PLXNB1), mRNA.
3120743	LAMP2	3920	0.605008	1.52099	0.00180272	0.0422945	The chemical reactions and pathways involving glycogen, a polydisperse, highly branched glucan composed of chains of D-glucose residues in alpha(1->4) glycosidic linkage, joined together by alpha(1->6) glycosidic linkages [goid 5977] [evidence IEA]		Homo sapiens lysosomal-associated membrane protein 2 (LAMP2), transcript variant LAMP2B, mRNA.
7320068		NA	0.603924	1.51985	0.000140039	0.00737713			Homo sapiens cDNA FLJ46626 fis, clone TRACH2001612
1260341	IL13RA1	3597	0.60388	1.5198	0.000235506	0.0104685	Any series of molecular signals initiated by the binding of an extracellular ligand to a receptor on the surface of the target cell [goid 7166] [pmid 9013879] [evidence TAS]	Combining with an extracellular or intracellular messenger to initiate a change in cell activity [goid 4872] [evidence IEA]; [goid 4896] [evidence IEA]; Combining with an extracellular or intracellular messenger to initiate a change in cell activity [goid 4872] [evidence IEA]; [goid 4896] [evidence IEA]; Interacting selectively with any protein or protein complex (a complex of two or more protein…	Homo sapiens interleukin 13 receptor, alpha 1 (IL13RA1), mRNA.
150392		NA	0.603735	1.51965	0.000250437	0.0109121			Homo sapiens cDNA FLJ43160 fis, clone FCBBF2000199
4560576	MYD88	4615	0.603273	1.51916	0.000123282	0.00679196	A change in state or activity of an organism (in terms of movement, secretion, enzyme production, gene expression, etc.) as a result of a stimulus by molecules of fungal origin such as chito-octomer oligosaccharide [goid 2238] [evidence IEA]; Any series of molecular signals generated as a consequence of binding to a toll-like receptor and relying on the MyD88 adaptor molecule. Toll-like receptors…	Combining with an extracellular or intracellular messenger to initiate a change in cell activity, and spanning to the membrane of either the cell or an organelle [goid 4888] [evidence IEA]; Interacting selectively with a death receptor [goid 5123] [pmid 9374458] [evidence TAS]; Interacting selectively with any protein or protein complex (a complex of two or more proteins that may include other no…	Homo sapiens myeloid differentiation primary response gene (88) (MYD88), mRNA.
130360	IDS	3423	0.603013	1.51889	0.000221029	0.00999117	The chemical reactions and pathways, including anabolism and catabolism, by which living organisms transform chemical substances. Metabolic processes typically transform small molecules, but also include macromolecular processes such as DNA repair and replication, and protein synthesis and degradation [goid 8152] [evidence IEA]; The chemical reactions and pathways, including anabolism and catabol…	Catalysis of a biochemical reaction at physiological temperatures. In biologically catalyzed reactions, the reactants are known as substrates, and the catalysts are naturally occurring macromolecular substances known as enzymes. Enzymes possess specific binding sites for substrates, and are usually composed wholly or largely of protein, but RNA that has catalytic activity (ribozyme) is often also…	Homo sapiens iduronate 2-sulfatase (Hunter syndrome) (IDS), transcript variant 1, mRNA.
5670110	HMG20B	10362	0.602804	1.51867	0.00143116	0.0359816	The synthesis of either RNA on a template of DNA or DNA on a template of RNA [goid 6350] [evidence IEA]; Any process that modulates the frequency, rate or extent of DNA-dependent transcription [goid 6355] [evidence NAS]; The synthesis of aminoacyl tRNA by the formation of an ester bond between the 3'-hydroxyl group of the most 3' adenosine of the tRNA, to be used in ribosome-mediated polypeptide …	Interacting selectively with a nucleotide, any compound consisting of a nucleoside that is esterified with (ortho)phosphate or an oligophosphate at any hydroxyl group on the ribose or deoxyribose moiety [goid 166] [evidence IEA]; The function of binding to a specific DNA sequence in order to modulate transcription. The transcription factor may or may not also interact selectively with a protein o…	Homo sapiens high-mobility group 20B (HMG20B), mRNA.
6860291	GAS8	2622	0.602629	1.51848	0.000630782	0.0202254	Any process that stops, prevents or reduces the rate or extent of cell proliferation [goid 8285] [pmid 9790751] [evidence TAS]; Any process involved in the controlled movement of a sperm cell [goid 30317] [evidence ISS]	Elemental activities, such as catalysis or binding, describing the actions of a gene product at the molecular level. A given gene product may exhibit one or more molecular functions [goid 3674] [evidence ND ]; Interacting selectively with any protein or protein complex (a complex of two or more proteins that may include other nonprotein molecules) [goid 5515] [pmid 17353931] [evidence IPI]	Homo sapiens growth arrest-specific 8 (GAS8), mRNA.
1300671	NCOA4	8031	0.602556	1.5184	0.00194449	0.0443024	The synthesis of either RNA on a template of DNA or DNA on a template of RNA [goid 6350] [evidence IEA]; The series of molecular signals generated as a consequence of a transmembrane receptor tyrosine kinase binding to its physiological ligand [goid 7169] [pmid 15609325] [evidence NAS]; The process whose specific outcome is the progression of the male gonad over time, from its formation to the ma…	Combining with an extracellular or intracellular messenger to initiate a change in cell activity [goid 4872] [evidence IEA]; Combining with an extracellular or intracellular messenger to initiate a change in cell activity [goid 4872] [evidence IEA]; The function of a transcription cofactor that activates transcription from a RNA polymerase II promoter; does not bind DNA itself [goid 3713] [pmid 1…	Homo sapiens nuclear receptor coactivator 4 (NCOA4), mRNA.
2120224	ANKRD13A	88455	0.601806	1.51762	1.41983e-05	0.00155073			Homo sapiens ankyrin repeat domain 13A (ANKRD13A), mRNA.
4890743	IQSEC1	9922	0.601605	1.5174	9.44839e-06	0.00117424			Homo sapiens IQ motif and Sec7 domain 1 (IQSEC1), mRNA.
840392	PCYOX1	51449	0.601065	1.51684	0.000404279	0.0150381	The chemical reactions and pathways resulting in the breakdown of prenylcysteine, 3-methyl-2-buten-1-yl-cysteine, a derivative of the amino acid cysteine formed by the covalent addition of a prenyl residue [goid 30328] [evidence IEA]; The process of removal or addition of one or more electrons with or without the concomitant removal or addition of a proton or protons [goid 55114] [evidence IEA]	Catalysis of the reaction: S-prenyl-L-cysteine + O2 + H20 = a prenal + L-cysteine + H202 [goid 1735] [evidence IEA]; The selective, often stoichiometric, interaction of a molecule with one or more specific sites on another molecule [goid 5488] [evidence IEA]; Catalysis of an oxidation-reduction (redox) reaction, a reversible chemical reaction in which the oxidation state of an atom or atoms withi…	Homo sapiens prenylcysteine oxidase 1 (PCYOX1), mRNA.
3940762		NA	0.600901	1.51666	1.51073e-05	0.00161109			Homo sapiens cDNA FLJ33115 fis, clone TRACH2001314
3780270	HBP1	26959	0.600788	1.51654	2.3614e-05	0.00216525	The synthesis of either RNA on a template of DNA or DNA on a template of RNA [goid 6350] [evidence IEA]; Any process that modulates the frequency, rate or extent of DNA-dependent transcription [goid 6355] [evidence IEA]; The process by which the cell cycle is halted during one of the normal phases (G1, S, G2, M) [goid 7050] [pmid 9030690] [evidence NAS]; The series of molecular signals initiated …	Interacting selectively with DNA (deoxyribonucleic acid) [goid 3677] [evidence IEA]; The selective, often stoichiometric, interaction of a molecule with one or more specific sites on another molecule [goid 5488] [evidence IEA]	Homo sapiens HMG-box transcription factor 1 (HBP1), mRNA.
6220487	PCMT1	5110	0.599244	1.51492	0.000802548	0.0240494	The covalent alteration of one or more amino acids occurring in proteins, peptides and nascent polypeptides (co-translational, post-translational modifications). Includes the modification of charged tRNAs that are destined to occur in a protein (pre-translation modification) [goid 6464] [evidence IEA]; The addition of a methyl group to a protein amino acid. A methyl group is derived from methane …	Catalysis of the reaction: S-adenosyl-L-methionine + protein L-beta-aspartate = S-adenosyl-L-homocysteine + protein L-beta-aspartate methyl ester [goid 4719] [pmid 8074695] [evidence TAS]; Catalysis of the transfer of a methyl group to an acceptor molecule [goid 8168] [evidence IEA]; Catalysis of the transfer of a group, e.g. a methyl group, glycosyl group, acyl group, phosphorus-containing, or o…	Homo sapiens protein-L-isoaspartate (D-aspartate) O-methyltransferase (PCMT1), mRNA.
5260541	CDK2AP1	8099	0.598965	1.51463	1.11451e-07	6.09131e-05	Progression through S phase, the part of the mitotic cell cycle during which DNA synthesis takes place [goid 84] [pmid 9506968] [evidence TAS]; The process whereby new strands of DNA are synthesized, using parental DNA as a template for the DNA-dependent DNA polymerases that synthesize the new strands [goid 6261] [pmid 9506968] [evidence TAS]; The process of introducing a phosphate group on to a …	Interacting selectively with DNA (deoxyribonucleic acid) [goid 3677] [pmid 9506968] [evidence TAS]; Interacting selectively with any protein or protein complex (a complex of two or more proteins that may include other nonprotein molecules) [goid 5515] [pmid 17353931] [evidence IPI]	Homo sapiens cyclin-dependent kinase 2 associated protein 1 (CDK2AP1), mRNA.
2030446	SNAPC3	6619	0.598954	1.51462	9.72291e-05	0.00575405	The synthesis of either RNA on a template of DNA or DNA on a template of RNA [goid 6350] [evidence IEA]; Any process that modulates the frequency, rate or extent of DNA-dependent transcription [goid 6355] [evidence IEA]; The synthesis of RNA from a DNA template by RNA polymerase II (Pol II), originating at a Pol II-specific promoter. Includes transcription of messenger RNA (mRNA) and certain smal…	Interacting selectively with DNA (deoxyribonucleic acid) [goid 3677] [pmid 9003788] [evidence TAS]	Homo sapiens small nuclear RNA activating complex, polypeptide 3, 50kDa (SNAPC3), mRNA.
1580128	GJA3	2700	0.598335	1.51397	0.000237687	0.0105459	The directed movement of substances (such as macromolecules, small molecules, ions) into, out of, within or between cells, or within a multicellular organism [goid 6810] [pmid 9413992] [evidence NAS]; Any process that mediates the transfer of information from one cell to another [goid 7267] [pmid 9413992] [evidence TAS]; The series of events required for an organism to receive a visual stimulus, …		Homo sapiens gap junction protein, alpha 3, 46kDa (GJA3), mRNA.
1240551	ACADVL	37	0.596427	1.51197	0.000100284	0.00588073	The chemical reactions and pathways involving lipids, compounds soluble in an organic solvent but not, or sparingly, in an aqueous solvent. Includes fatty acids; neutral fats, other fatty-acid esters, and soaps; long-chain (fatty) alcohols and waxes; sphingoids and other long-chain bases; glycolipids, phospholipids and sphingolipids; and carotenes, polyprenols, sterols, terpenes and other isopren…	Catalysis of the reaction: acyl-CoA + ETF = 2,3-dehydroacyl-CoA + reduced ETF [goid 4466] [pmid 8466512] [evidence TAS]; Any molecular entity that serves as an electron acceptor and electron donor in an electron transport system [goid 9055] [evidence IEA]; Interacting selectively with FAD, flavin-adenine dinucleotide, the coenzyme or the prosthetic group of various flavoprotein oxidoreductase enz…	Homo sapiens acyl-Coenzyme A dehydrogenase, very long chain (ACADVL), nuclear gene encoding mitochondrial protein, transcript variant 1, mRNA.
4890093	BRP44L	51660	0.596346	1.51188	8.97364e-07	0.000239776	Any process specifically pertinent to the functioning of integrated living units: cells, tissues, organs, and organisms. A process is a collection of molecular events with a defined beginning and end [goid 8150] [evidence ND ]	Elemental activities, such as catalysis or binding, describing the actions of a gene product at the molecular level. A given gene product may exhibit one or more molecular functions [goid 3674] [evidence ND ]	Homo sapiens brain protein 44-like (BRP44L), mRNA.
5700735	PARP9	83666	0.596342	1.51188	0.00199316	0.0450244	The orderly movement of cells from one site to another, often during the development of a multicellular organism [goid 16477] [pmid 11110709] [evidence TAS]	Elemental activities, such as catalysis or binding, describing the actions of a gene product at the molecular level. A given gene product may exhibit one or more molecular functions [goid 3674] [pmid 11110709] [evidence ND ]; Catalysis of the reaction: NAD+ + (ADP-D-ribosyl)(n)-acceptor = nicotinamide + (ADP-D-ribosyl)(n+1)-acceptor [goid 3950] [evidence IEA]; Catalysis of the transfer of a group…	Homo sapiens poly (ADP-ribose) polymerase family, member 9 (PARP9), mRNA.
3930040	CRIM1	51232	0.596293	1.51183	1.61337e-05	0.00167524	Any process that modulates the frequency, rate or extent of cell growth [goid 1558] [evidence IEA]; The hydrolysis of a peptide bond or bonds within a protein [goid 6508] [evidence IEA]; The process whose specific outcome is the progression of nervous tissue over time, from its formation to its mature state [goid 7399] [pmid 10642437] [evidence TAS]	Catalysis of the hydrolysis of internal, alpha-peptide bonds in a polypeptide chain by a mechanism in which the sulfhydryl group of a cysteine residue at the active center acts as a nucleophile [goid 4197] [evidence IEA]; Stops, prevents or reduces the activity of an enzyme [goid 4857] [evidence IEA]; Stops, prevents or reduces the activity of serine-type endopeptidases, enzymes that catalyze the…	Homo sapiens cysteine rich transmembrane BMP regulator 1 (chordin-like) (CRIM1), mRNA.
5900286	ZFP90	146198	0.595604	1.51111	0.000403077	0.015005	The synthesis of either RNA on a template of DNA or DNA on a template of RNA [goid 6350] [evidence IEA]; Any process that modulates the frequency, rate or extent of DNA-dependent transcription [goid 6355] [evidence IEA]	Interacting selectively with DNA (deoxyribonucleic acid) [goid 3677] [evidence IEA]; Interacting selectively with zinc (Zn) ions [goid 8270] [evidence IEA]; Interacting selectively with any metal ion [goid 46872] [evidence IEA]	Homo sapiens zinc finger protein 90 homolog (mouse) (ZFP90), mRNA.
5050053	TXNDC5	81567	0.594802	1.51027	3.90219e-05	0.00303399	A process which directly inhibits any of the steps required for cell death by apoptosis [goid 6916] [pmid 16130169] [evidence TAS]; Any process that maintains the redox environment of a cell or compartment within a cell [goid 45454] [evidence IEA]; Any process that maintains the redox environment of a cell or compartment within a cell [goid 45454] [evidence IEA]	Catalysis of the geometric or structural changes within one molecule. Isomerase is the systematic name for any enzyme of EC class 5 [goid 16853] [evidence IEA]; Catalysis of the geometric or structural changes within one molecule. Isomerase is the systematic name for any enzyme of EC class 5 [goid 16853] [evidence IEA]	Homo sapiens thioredoxin domain containing 5 (endoplasmic reticulum) (TXNDC5), transcript variant 1, mRNA.
3870184	LOC441131	441131	0.594646	1.5101	6.63404e-05	0.00441926			PREDICTED: Homo sapiens misc_RNA (LOC441131), miscRNA.
7570066	RFWD2	64326	0.593584	1.50899	0.000122953	0.0067816	The chemical reactions and pathways resulting in the breakdown of a protein or peptide by hydrolysis of its peptide bonds, initiated by the covalent attachment of a ubiquitin moiety, or multiple ubiquitin moieties, to the protein [goid 6511] [evidence IEA]	Interacting selectively with any protein or protein complex (a complex of two or more proteins that may include other nonprotein molecules) [goid 5515] [evidence IEA]; Interacting selectively with zinc (Zn) ions [goid 8270] [evidence IEA]; Catalysis of the ligation of two substances with concomitant breaking of a diphosphate linkage, usually in a nucleoside triphosphate. Ligase is the systematic …	Homo sapiens ring finger and WD repeat domain 2 (RFWD2), transcript variant 1, mRNA.
2320598	NDP	4693	0.593438	1.50884	2.39274e-05	0.00217956	The process whose specific outcome is the progression of the placenta over time, from its formation to the mature structure. The placenta is an organ of metabolic interchange between fetus and mother, partly of embryonic origin and partly of maternal origin [goid 1890] [evidence IEA]; A process that is carried out at the cellular level which results in the formation, arrangement of constituent pa…	The function that stimulates a cell to grow or proliferate. Most growth factors have other actions besides the induction of cell growth or proliferation [goid 8083] [pmid 8298646] [evidence TAS]	Homo sapiens Norrie disease (pseudoglioma) (NDP), mRNA.
780754	BCL2L15	440603	0.593067	1.50845	3.9237e-05	0.00303399	A form of programmed cell death induced by external or internal signals that trigger the activity of proteolytic caspases, whose actions dismantle the cell and result in cell death. Apoptosis begins internally with condensation and subsequent fragmentation of the cell nucleus (blebbing) while the plasma membrane remains intact. Other characteristics of apoptosis include DNA fragmentation and the …		Homo sapiens BCL2-like 15 (BCL2L15), mRNA.
2570692	STT3A	3703	0.592849	1.50822	0.000397076	0.014839	The addition of a sugar unit to a protein amino acid, e.g. the addition of glycan chains to proteins [goid 6486] [evidence IEA]; The posttranslational glycosylation of protein via the N4 atom of peptidyl-asparagine forming N4-glycosyl-L-asparagine; the most common form is N-acetylglucosaminyl asparagine; N-acetylgalactosaminyl asparagine also occurs; this modification typically occurs in extracel…	Catalysis of the reaction: dolichyl diphosphooligosaccharide + protein L-asparagine = dolichyl diphosphate + a glycoprotein with the oligosaccharide chain attached by glycosylamine linkage to protein L-asparagine [goid 4579] [pmid 12887896] [evidence TAS]; Catalysis of the transfer of a group, e.g. a methyl group, glycosyl group, acyl group, phosphorus-containing, or other groups, from one compou…	Homo sapiens STT3, subunit of the oligosaccharyltransferase complex, homolog A (S. cerevisiae) (STT3A), mRNA.
7610692	ARPC1A	10552	0.592701	1.50807	4.8255e-05	0.00350056	A process that is carried out at the cellular level which results in the formation, arrangement of constituent parts, or disassembly of cytoskeletal structures comprising actin filaments and their associated proteins [goid 30036] [pmid 8978670] [evidence TAS]; Any process that modulates the frequency, rate or extent of the assembly of actin filaments by the addition of actin monomers to a filamen…	Interacting selectively with monomeric or multimeric forms of actin, including actin filaments [goid 3779] [pmid 8978670] [evidence TAS]; Interacting selectively with any protein or protein complex (a complex of two or more proteins that may include other nonprotein molecules) [goid 5515] [pmid 17353931] [evidence IPI]	Homo sapiens actin related protein 2/3 complex, subunit 1A, 41kDa (ARPC1A), mRNA.
6110053	ZNF32	7580	0.592681	1.50805	0.000573253	0.019018	The synthesis of either RNA on a template of DNA or DNA on a template of RNA [goid 6350] [evidence IEA]; Any process that modulates the frequency, rate or extent of DNA-dependent transcription [goid 6355] [evidence IEA]	Interacting selectively with DNA (deoxyribonucleic acid) [goid 3677] [evidence IEA]; Interacting selectively with zinc (Zn) ions [goid 8270] [evidence IEA]; Interacting selectively with any metal ion [goid 46872] [evidence IEA]	Homo sapiens zinc finger protein 32 (ZNF32), transcript variant 2, mRNA.
3450632	C6orf141	135398	0.592012	1.50735	0.000263782	0.0113045			Homo sapiens chromosome 6 open reading frame 141 (C6orf141), mRNA.
4540414	MED14	9282	0.591677	1.507	2.71204e-05	0.00238026	The synthesis of either RNA on a template of DNA or DNA on a template of RNA [goid 6350] [evidence IEA]; Any process involved in starting transcription from the RNA polymerase II promoter [goid 6367] [pmid 12218053] [evidence IDA]; Any series of molecular signals generated as a consequence of an androgen binding to its receptor [goid 30521] [pmid 12218053] [evidence IDA]; Any process that activat…	Combining with an extracellular or intracellular messenger to initiate a change in cell activity [goid 4872] [pmid 12218053] [evidence IDA]; Interacting selectively with any protein or protein complex (a complex of two or more proteins that may include other nonprotein molecules) [goid 5515] [pmid 16109376] [evidence IPI]; Functions to mediate the interaction of transcriptional activators with th…	Homo sapiens mediator complex subunit 14 (MED14), mRNA. XM_942921
6040743	ZADH2	284273	0.591443	1.50675	0.000539687	0.0181421	The process of removal or addition of one or more electrons with or without the concomitant removal or addition of a proton or protons [goid 55114] [evidence IEA]	The selective, often stoichiometric, interaction of a molecule with one or more specific sites on another molecule [goid 5488] [evidence IEA]; Interacting selectively with zinc (Zn) ions [goid 8270] [evidence IEA]; Catalysis of an oxidation-reduction (redox) reaction, a reversible chemical reaction in which the oxidation state of an atom or atoms within a molecule is altered. One substrate acts a…	Homo sapiens zinc binding alcohol dehydrogenase domain containing 2 (ZADH2), mRNA.
50592	WDR45	11152	0.591112	1.50641	0.000125321	0.00685114			Homo sapiens WD repeat domain 45 (WDR45), transcript variant 1, mRNA.
6520201	NFATC2IP	84901	0.59096	1.50625	9.86034e-07	0.000259149	The appearance of a cytokine due to biosynthesis or secretion following a cellular stimulus, resulting in an increase in its intracellular or extracellular levels [goid 1816] [evidence IEA]; Any process that modulates the frequency, rate or extent of DNA-dependent transcription [goid 6355] [evidence IEA]; The covalent alteration of one or more amino acids occurring in proteins, peptides and nasce…	Interacting selectively with any protein or protein complex (a complex of two or more proteins that may include other nonprotein molecules) [goid 5515] [evidence IEA]	Homo sapiens nuclear factor of activated T-cells, cytoplasmic, calcineurin-dependent 2 interacting protein (NFATC2IP), mRNA.
4490142	NRBP2	340371	0.590829	1.50611	0.00180632	0.0423582	The process of introducing a phosphate group on to a protein [goid 6468] [evidence NAS]	Interacting selectively with a nucleotide, any compound consisting of a nucleoside that is esterified with (ortho)phosphate or an oligophosphate at any hydroxyl group on the ribose or deoxyribose moiety [goid 166] [evidence NAS]; Catalysis of the phosphorylation of an amino acid residue in a protein, usually according to the reaction: a protein + ATP = a phosphoprotein + ADP [goid 4672] [evidence…	Homo sapiens nuclear receptor binding protein 2 (NRBP2), mRNA.
2850440	EIF2S3	1968	0.5905	1.50577	0.000268053	0.0114191	The process preceding formation of the peptide bond between the first two amino acids of a protein. This includes the formation of a complex of the ribosome, mRNA, and an initiation complex that contains the first aminoacyl-tRNA [goid 6413] [pmid 10900014] [evidence IDA]	Interacting selectively with a nucleotide, any compound consisting of a nucleoside that is esterified with (ortho)phosphate or an oligophosphate at any hydroxyl group on the ribose or deoxyribose moiety [goid 166] [evidence IEA]; Functions in the initiation of ribosome-mediated translation of mRNA into a polypeptide [goid 3743] [pmid 16289705] [evidence IDA]; Functions in the initiation of riboso…	Homo sapiens eukaryotic translation initiation factor 2, subunit 3 gamma, 52kDa (EIF2S3), mRNA.
4060358	ABCA1	19	0.590389	1.50565	0.00144647	0.0361974	The regulated release of a peptide from a cell or group of cells [goid 2790] [evidence IEA]; The covalent or non-covalent attachment of lipid moieties to an amino acid in a protein [goid 6497] [evidence IEA]; The chemical reactions and pathways involving lipids, compounds soluble in an organic solvent but not, or sparingly, in an aqueous solvent. Includes fatty acids; neutral fats, other fatty-ac…	Interacting selectively with a nucleotide, any compound consisting of a nucleoside that is esterified with (ortho)phosphate or an oligophosphate at any hydroxyl group on the ribose or deoxyribose moiety [goid 166] [evidence IEA]; Interacting selectively with any protein or protein complex (a complex of two or more proteins that may include other nonprotein molecules) [goid 5515] [pmid 16192269] […	Homo sapiens ATP-binding cassette, sub-family A (ABC1), member 1 (ABCA1), mRNA.
20288	SEPT11	55752	0.588932	1.50413	0.00135803	0.0346871	The progression of biochemical and morphological phases and events that occur in a cell during successive cell replication or nuclear replication events. Canonically, the cell cycle comprises the replication and segregation of genetic material followed by the division of the cell, but in endocycles or syncytial cells nuclear replication or nuclear division may not be followed by cell division [go…	Interacting selectively with a nucleotide, any compound consisting of a nucleoside that is esterified with (ortho)phosphate or an oligophosphate at any hydroxyl group on the ribose or deoxyribose moiety [goid 166] [evidence IEA]; Interacting selectively with any protein or protein complex (a complex of two or more proteins that may include other nonprotein molecules) [goid 5515] [pmid 15485874] […	Homo sapiens septin 11 (SEPT11), mRNA.
2140364	ZFYVE20	64145	0.588473	1.50365	2.1662e-06	0.000438349	The directed movement of proteins into, out of, within or between cells [goid 15031] [evidence IEA]; The directed movement of substances into, out of or mediated by an endosome, a membrane-bounded organelle that carries materials newly ingested by endocytosis. It passes many of the materials to lysosomes for degradation [goid 16197] [pmid 11062261] [evidence NAS]	Interacting selectively with zinc (Zn) ions [goid 8270] [pmid 11062261] [evidence NAS]; Interacting selectively with any metal ion [goid 46872] [evidence IEA]	Homo sapiens zinc finger, FYVE domain containing 20 (ZFYVE20), mRNA.
5080066	BRWD1	54014	0.587832	1.50299	9.69678e-06	0.00119584	The synthesis of either RNA on a template of DNA or DNA on a template of RNA [goid 6350] [evidence IEA]; Any process that modulates the frequency, rate or extent of transcription from an RNA polymerase II promoter [goid 6357] [evidence IEA]; Any process specifically pertinent to the functioning of integrated living units: cells, tissues, organs, and organisms. A process is a collection of molecul…	Interacting selectively with any protein or protein complex (a complex of two or more proteins that may include other nonprotein molecules) [goid 5515] [evidence IEA]; Plays a role in regulating transcription; may bind a promoter or enhancer DNA sequence or interact with a DNA-binding transcription factor [goid 30528] [evidence IEA]	Homo sapiens bromodomain and WD repeat domain containing 1 (BRWD1), transcript variant 3, mRNA.
4900133	SRPX	8406	0.587611	1.50276	1.05572e-05	0.00127938	The attachment of a cell, either to another cell or to an underlying substrate such as the extracellular matrix, via cell adhesion molecules [goid 7155] [evidence IEA]	Interacting selectively with any protein or protein complex (a complex of two or more proteins that may include other nonprotein molecules) [goid 5515] [evidence IEA]	Homo sapiens sushi-repeat-containing protein, X-linked (SRPX), mRNA.
4850176	RNMT	8731	0.583224	1.49819	8.1214e-05	0.00512608	Addition of the 7-methylguanosine cap to the 5' end of a nascent messenger RNA transcript [goid 6370] [pmid 9790902] [evidence IMP]	Interacting selectively with an RNA molecule or a portion thereof [goid 3723] [pmid 9790902] [evidence IMP]; Catalysis of the reaction: S-adenosyl-L-methionine + G(5')pppR-RNA = S-adenosyl-L-homocysteine + m7G(5')pppR-RNA; m7G(5')pppR-RNA is mRNA containing an N7-methylguanine cap; R may be guanosine or adenosine [goid 4482] [pmid 9790902] [evidence IMP]; Catalysis of the reaction: S-adenosyl-L-m…	Homo sapiens RNA (guanine-7-) methyltransferase (RNMT), mRNA.
3450521	ECM1	1893	0.582337	1.49727	0.0016508	0.0398308	Any process that activates or increases the frequency, rate or extent of an I-kappaB kinase/NF-kappaB induced cascade [goid 43123] [pmid 12761501] [evidence IMP]	Mediates the transfer of a signal from the outside to the inside of a cell by means other than the introduction of the signal molecule itself into the cell [goid 4871] [pmid 12761501] [evidence IMP]	Homo sapiens extracellular matrix protein 1 (ECM1), transcript variant 2, mRNA.
4810341	CST7	8530	0.580665	1.49554	0.00145786	0.0363301	Any immune system process that functions in the calibrated response of an organism to a potential internal or invasive threat [goid 6955] [pmid 9632704] [evidence TAS]	[goid 4869] [pmid 9733783] [evidence TAS]	Homo sapiens cystatin F (leukocystatin) (CST7), mRNA.
5490717	ENTPD8	377841	0.580504	1.49537	2.81253e-05	0.00244172		Interacting selectively with a nucleotide, any compound consisting of a nucleoside that is esterified with (ortho)phosphate or an oligophosphate at any hydroxyl group on the ribose or deoxyribose moiety [goid 166] [evidence IEA]; Interacting selectively with calcium ions (Ca2+) [goid 5509] [evidence IEA]; Interacting selectively with ATP, adenosine 5'-triphosphate, a universally important coenzym…	Homo sapiens ectonucleoside triphosphate diphosphohydrolase 8 (ENTPD8), transcript variant 2, mRNA.
3290390	LOC729841	729841	0.580284	1.49514	0.000221839	0.0100184			PREDICTED: Homo sapiens misc_RNA (LOC729841), miscRNA.
5420593	ZDHHC3	51304	0.57974	1.49458	3.84739e-05	0.00300885		Interacting selectively with zinc (Zn) ions [goid 8270] [evidence IEA]; Catalysis of the generalized reaction: acyl-carrier + reactant = acyl-reactant + carrier [goid 8415] [evidence IEA]; Catalysis of the transfer of a group, e.g. a methyl group, glycosyl group, acyl group, phosphorus-containing, or other groups, from one compound (generally regarded as the donor) to another compound (generally …	Homo sapiens zinc finger, DHHC-type containing 3 (ZDHHC3), mRNA.
3890192	DDX46	9879	0.579709	1.49455	0.00179252	0.0420962			Homo sapiens DEAD (Asp-Glu-Ala-Asp) box polypeptide 46 (DDX46), mRNA.
70047	ZC3H11B	643136	0.579476	1.49431	0.00164587	0.0397589			PREDICTED: Homo sapiens misc_RNA (ZC3H11B), miscRNA.
6660259	RBBP9	10741	0.577455	1.49221	0.000424164	0.015502			Homo sapiens retinoblastoma binding protein 9 (RBBP9), mRNA.
7200215	ENTPD6	955	0.577248	1.492	0.000730331	0.0223875		Interacting selectively with magnesium (Mg) ions [goid 287] [evidence IEA]; Interacting selectively with calcium ions (Ca2+) [goid 5509] [evidence IEA]; Catalysis of the hydrolysis of various bonds, e.g. C-O, C-N, C-C, phosphoric anhydride bonds, etc. Hydrolase is the systematic name for any enzyme of EC class 3 [goid 16787] [evidence IEA]; Catalysis of the reaction: a nucleoside diphosphate + H2…	Homo sapiens ectonucleoside triphosphate diphosphohydrolase 6 (putative function) (ENTPD6), mRNA.
2750603	CYTH3	9265	0.576869	1.49161	0.000318066	0.0127058			Homo sapiens cytohesin 3 (CYTH3), mRNA.
6620201	KLHL24	54800	0.576768	1.4915	0.000219923	0.00996927		Interacting selectively with any protein or protein complex (a complex of two or more proteins that may include other nonprotein molecules) [goid 5515] [evidence IEA]	Homo sapiens kelch-like 24 (Drosophila) (KLHL24), mRNA.
5360619	CDC16	8881	0.57636	1.49108	2.1372e-05	0.00204355	The process resulting in the physical partitioning and separation of a cell into daughter cells [goid 51301] [evidence IEA]; The chemical reactions and pathways resulting in the breakdown of a protein or peptide by hydrolysis of its peptide bonds, initiated by the covalent attachment of a ubiquitin moiety, or multiple ubiquitin moieties, to the protein [goid 6511] [evidence IEA]; The progression …	Interacting selectively with any protein or protein complex (a complex of two or more proteins that may include other nonprotein molecules) [goid 5515] [evidence IEA]; Interacting selectively with any protein or protein complex (a complex of two or more proteins that may include other nonprotein molecules) [goid 5515] [evidence IEA]	Homo sapiens cell division cycle 16 homolog (S. cerevisiae) (CDC16), transcript variant 2, mRNA.
2350333	TEX2	55852	0.576102	1.49082	2.37626e-05	0.00216866	The chemical reactions and pathways involving sphingolipids, any of a class of lipids containing the long-chain amine diol sphingosine or a closely related base (a sphingoid) [goid 6665] [pmid 16449791] [evidence NAS]; The cascade of processes by which a signal interacts with a receptor, causing a change in the level or activity of a second messenger or other downstream target, and ultimately eff…	Elemental activities, such as catalysis or binding, describing the actions of a gene product at the molecular level. A given gene product may exhibit one or more molecular functions [goid 3674] [evidence ND ]	Homo sapiens testis expressed 2 (TEX2), mRNA.
1170717	BTF3L4	91408	0.575942	1.49065	0.000287716	0.0119499			Homo sapiens basic transcription factor 3-like 4 (BTF3L4), mRNA.
2900041	H2AFY2	55506	0.575267	1.48995	0.000215406	0.00986681	The aggregation, arrangement and bonding together of a nucleosome, the beadlike structural units of eukaryotic chromatin composed of histones and DNA [goid 6334] [evidence IEA]; Compensating for the two-fold variation in X:autosome chromosome ratios between sexes by a global activation or inactivation of all, or most of, genes on one or both of the X chromosomes [goid 7549] [pmid 11331621] [evide…	Interacting selectively with DNA (deoxyribonucleic acid) [goid 3677] [evidence IEA]; Interacting selectively with DNA (deoxyribonucleic acid) [goid 3677] [evidence IEA]	Homo sapiens H2A histone family, member Y2 (H2AFY2), mRNA.
4390754	PPL	5493	0.575187	1.48987	4.55516e-05	0.00338617	The process in which the cytoplasm of the outermost cells of the vertebrate epidermis is replaced by keratin. Keratinization occurs in the stratum corneum, feathers, hair, claws, nails, hooves, and horns [goid 31424] [evidence IEA]	The action of a molecule that contributes to the structural integrity of a cytoskeletal structure [goid 5200] [pmid 9521878] [evidence TAS]; Interacting selectively with any protein or protein complex (a complex of two or more proteins that may include other nonprotein molecules) [goid 5515] [pmid 12244133] [evidence IPI]	Homo sapiens periplakin (PPL), mRNA.
4830424	MYLIP	29116	0.574793	1.48946	9.19515e-07	0.000244337	The chemical reactions and pathways resulting in the breakdown of a protein or peptide by hydrolysis of its peptide bonds, initiated by the covalent attachment of a ubiquitin moiety, or multiple ubiquitin moieties, to the protein [goid 6511] [evidence IEA]; Any process involved in the controlled movement of a cell [goid 6928] [pmid 10593918] [evidence IMP]; The process whose specific outcome is t…	Catalysis of the reaction: ATP + ubiquitin + protein lysine = AMP + diphosphate + protein N-ubiquityllysine [goid 4842] [pmid 14550572] [evidence IDA]; Interacting selectively with any protein component of any cytoskeleton (actin, microtubule, or intermediate filament cytoskeleton) [goid 8092] [pmid 10593918] [evidence IDA]; Interacting selectively with zinc (Zn) ions [goid 8270] [evidence IEA]; …	Homo sapiens myosin regulatory light chain interacting protein (MYLIP), mRNA.
2640324	SLC46A3	283537	0.572833	1.48744	0.000163706	0.00823034			Homo sapiens solute carrier family 46, member 3 (SLC46A3), mRNA.
1470184	CLSTN1	22883	0.57269	1.48729	0.000495001	0.0171616	The attachment of a cell, either to another cell or to an underlying substrate such as the extracellular matrix, via cell adhesion molecules [goid 7155] [evidence IEA]; The attachment of an adhesion molecule in one cell to an identical molecule in an adjacent cell [goid 7156] [evidence IEA]; The attachment of an adhesion molecule in one cell to an identical molecule in an adjacent cell [goid 7156…	Interacting selectively with calcium ions (Ca2+) [goid 5509] [evidence IEA]; Interacting selectively with any protein or protein complex (a complex of two or more proteins that may include other nonprotein molecules) [goid 5515] [evidence IEA]; Interacting selectively with calcium ions (Ca2+) [goid 5509] [evidence IEA]	Homo sapiens calsyntenin 1 (CLSTN1), transcript variant 1, mRNA.
4780241	KCNV1	27012	0.571	1.48555	0.00118219	0.0315598	The directed movement of charged atoms or small charged molecules into, out of, within or between cells [goid 6811] [evidence IEA]; The directed movement of potassium ions (K+) into, out of, within or between cells [goid 6813] [pmid 8670833] [evidence TAS]	Catalysis of the transmembrane transfer of an ion by a voltage-gated channel. An ion is an atom or group of atoms carrying an electric charge by virtue of having gained or lost one or more electrons [goid 5244] [evidence IEA]; Catalysis of the transmembrane transfer of a potassium ion by a voltage-gated channel [goid 5249] [evidence IEA]; Interacting selectively with any protein or protein comple…	Homo sapiens potassium channel, subfamily V, member 1 (KCNV1), mRNA.
580132	LAPTM4B	55353	0.570884	1.48543	4.65144e-06	0.000711521	The directed movement of substances (such as macromolecules, small molecules, ions) into, out of, within or between cells, or within a multicellular organism [goid 6810] [evidence IEA]		Homo sapiens lysosomal protein transmembrane 4 beta (LAPTM4B), mRNA.
7320661	GDAP2	54834	0.570452	1.48499	8.44415e-06	0.00109175			Homo sapiens ganglioside induced differentiation associated protein 2 (GDAP2), mRNA.
60524	DENND1A	57706	0.569926	1.48445	0.000660919	0.0208854			Homo sapiens DENN/MADD domain containing 1A (DENND1A), transcript variant 2, mRNA.
1850523	GZMB	3002	0.569891	1.48441	1.05975e-05	0.00128065	The hydrolysis of a peptide bond or bonds within a protein [goid 6508] [evidence IEA]; A form of programmed cell death induced by external or internal signals that trigger the activity of proteolytic caspases, whose actions dismantle the cell and result in cell death. Apoptosis begins internally with condensation and subsequent fragmentation of the cell nucleus (blebbing) while the plasma membran…	Catalysis of the hydrolysis of internal, alpha-peptide bonds in a polypeptide chain by a catalytic mechanism that involves a catalytic triad consisting of a serine nucleophile that is activated by a proton relay involving an acidic residue (e.g. aspartate or glutamate) and a basic residue (usually histidine) [goid 4252] [pmid 12524539] [evidence TAS]; Interacting selectively with any protein or p…	Homo sapiens granzyme B (granzyme 2, cytotoxic T-lymphocyte-associated serine esterase 1) (GZMB), mRNA.
6020494	LOC404266	404266	0.569812	1.48433	0.000109548	0.00624124			PREDICTED: Homo sapiens hypothetical LOC404266 (LOC404266), misc RNA.
2120148	LCLAT1	253558	0.569798	1.48432	0.000212103	0.00975267			Homo sapiens lysocardiolipin acyltransferase 1 (LCLAT1), transcript variant 1, mRNA.
1430711	KLF12	11278	0.569648	1.48416	2.55613e-05	0.00228938	Any process that stops, prevents or reduces the frequency, rate or extent of transcription from an RNA polymerase II promoter [goid 122] [pmid 16615998] [evidence IDA]; The synthesis of either RNA on a template of DNA or DNA on a template of RNA [goid 6350] [evidence IEA]; Any process that modulates the frequency, rate or extent of DNA-dependent transcription [goid 6355] [evidence IEA]; Any proce…	The function of binding to a specific DNA sequence in order to modulate transcription. The transcription factor may or may not also interact selectively with a protein or macromolecular complex [goid 3700] [evidence IEA]; The function of binding to a specific DNA sequence in order to modulate transcription. The transcription factor may or may not also interact selectively with a protein or macrom…	Homo sapiens Kruppel-like factor 12 (KLF12), mRNA.
2850333	P4HB	5034	0.56827	1.48274	0.00207808	0.0463017	The posttranslational modification of peptidyl-proline to form 4-hydroxy-L-proline; catalyzed by procollagen-proline,2-oxoglutarate-4-dioxygenase [goid 18401] [pmid 7753822] [evidence IDA]; Any process that maintains the redox environment of a cell or compartment within a cell [goid 45454] [evidence IEA]; Any process that maintains the redox environment of a cell or compartment within a cell [goi…	Catalysis of the rearrangement of both intrachain and interchain disulfide bonds in proteins [goid 3756] [pmid 2846539] [evidence TAS]; Catalysis of the reaction: procollagen L-proline + 2-oxoglutarate + O2 = procollagen trans-4-hydroxy-L-proline + succinate + CO2 [goid 4656] [pmid 7753822] [evidence IDA]; Interacting selectively with any protein or protein complex (a complex of two or more prote…	Homo sapiens prolyl 4-hydroxylase, beta polypeptide (P4HB), mRNA.
5290215	CLASP1	23332	0.568134	1.4826	5.90071e-05	0.00407781	A process that results in a parallel arrangement of microtubules [goid 1578] [pmid 12837247] [evidence IMP]; Any process that stops, prevents or reduces the frequency, rate or extent of microtubule depolymerization; prevention of depolymerization of a microtubule can result from binding by 'capping' at the plus end (e.g. by interaction with another cellular protein of structure) or by exposing mi…	Interacting selectively with any protein or protein complex (a complex of two or more proteins that may include other nonprotein molecules) [goid 5515] [pmid 17342765] [evidence IPI]; Interacting selectively with any protein or protein complex (a complex of two or more proteins that may include other nonprotein molecules) [goid 5515] [pmid 15631994] [evidence IPI]; Interacting selectively with a …	Homo sapiens cytoplasmic linker associated protein 1 (CLASP1), mRNA.
1510661	RNASEH1	246243	0.568037	1.4825	2.66868e-06	0.000507323	The chemical reactions and pathways resulting in the breakdown of RNA, ribonucleic acid, one of the two main type of nucleic acid, consisting of a long, unbranched macromolecule formed from ribonucleotides joined in 3',5'-phosphodiester linkage [goid 6401] [pmid 9799596] [evidence TAS]	Interacting selectively with magnesium (Mg) ions [goid 287] [evidence IEA]; Interacting selectively with an RNA molecule or a portion thereof [goid 3723] [pmid 9799596] [evidence TAS]; Catalysis of the hydrolysis of ester linkages within nucleic acids by creating internal breaks [goid 4519] [evidence IEA]; Catalysis of the endonucleolytic cleavage of RNA in RNA-DNA hybrids to 5'-phosphomonoesters…	Homo sapiens ribonuclease H1 (RNASEH1), mRNA.
6860543	ATP6V1E1	529	0.566472	1.4809	0.000298004	0.012211	The directed movement of charged atoms or small charged molecules into, out of, within or between cells [goid 6811] [evidence IEA]; The transport of protons against an electrochemical gradient, using energy from ATP hydrolysis [goid 15991] [evidence IEA]; The directed movement of protons (hydrogen ions) into, out of, within or between cells [goid 15992] [pmid 8250920] [evidence TAS]	Catalysis of the transfer of a solute or solutes from one side of a membrane to the other according to the reaction: ATP + H2O + H+(in) = ADP + phosphate + H+(out), by a rotational mechanism [goid 46961] [evidence IEA]; Catalysis of the transfer of a solute or solutes from one side of a membrane to the other according to the reaction: ATP + H2O + H+(in) = ADP + phosphate + H+(out), by a rotationa…	Homo sapiens ATPase, H+ transporting, lysosomal 31kDa, V1 subunit E1 (ATP6V1E1), transcript variant 3, mRNA.
6220288	PRDM1	639	0.566126	1.48054	3.76334e-06	0.000623053	Any process that stops, prevents or reduces the frequency, rate or extent of transcription from an RNA polymerase II promoter [goid 122] [pmid 1851123] [evidence TAS]; The synthesis of either RNA on a template of DNA or DNA on a template of RNA [goid 6350] [evidence IEA]; Any process that modulates the frequency, rate or extent of DNA-dependent transcription [goid 6355] [evidence IEA]; The embryo…	The function of binding to a specific DNA sequence in order to modulate transcription. The transcription factor may or may not also interact selectively with a protein or macromolecular complex [goid 3700] [pmid 1851123] [evidence TAS]; Interacting selectively with zinc (Zn) ions [goid 8270] [evidence IEA]; Interacting selectively with any metal ion [goid 46872] [evidence IEA]; Interacting select…	Homo sapiens PR domain containing 1, with ZNF domain (PRDM1), transcript variant 1, mRNA.
2710307	MFAP3	4238	0.564893	1.47928	0.000109114	0.00624014			Homo sapiens microfibrillar-associated protein 3 (MFAP3), mRNA.
830553	NPTN	27020	0.564412	1.47879	4.77906e-05	0.00348041	The attachment of an adhesion molecule in one cell to an identical molecule in an adjacent cell [goid 7156] [evidence ISS]; A process that increases long-term neuronal synaptic plasticity, the ability of neuronal synapses to change long-term as circumstances require. Long-term neuronal synaptic plasticity generally involves increase or decrease in actual synapse numbers [goid 48170] [evidence ISS]	Interacting selectively with a cell adhesion molecule [goid 50839] [evidence ISS]	Homo sapiens neuroplastin (NPTN), transcript variant alpha, mRNA.
3800497	VPS45	11311	0.564102	1.47847	0.000541697	0.0181811	The directed movement of proteins in a cell, including the movement of proteins between specific compartments or structures within a cell, such as organelles of a eukaryotic cell [goid 6886] [pmid 10404641] [evidence TAS]; The initial attachment of a vesicle membrane to a target membrane, mediated by proteins protruding from the membrane of the vesicle and the target membrane, during exocytosis […	Interacting selectively with any protein or protein complex (a complex of two or more proteins that may include other nonprotein molecules) [goid 5515] [evidence IEA]	Homo sapiens vacuolar protein sorting 45 homolog (S. cerevisiae) (VPS45), mRNA.
4390220	TMEM189-UBE2V1	387522	0.563343	1.47769	0.000312327	0.0125538			Homo sapiens TMEM189-UBE2V1 readthrough transcript (TMEM189-UBE2V1), transcript variant 2, mRNA.
4150136	RPS6KB2	6199	0.562285	1.47661	6.62034e-05	0.00441625	The chemical reactions and pathways resulting in the formation of a protein. This is a ribosome-mediated process in which the information in messenger RNA (mRNA) is used to specify the sequence of amino acids in the protein [goid 6412] [pmid 9804755] [evidence TAS]; The process of introducing a phosphate group on to a protein [goid 6468] [evidence IEA]; The cascade of processes by which a signal …	Interacting selectively with a nucleotide, any compound consisting of a nucleoside that is esterified with (ortho)phosphate or an oligophosphate at any hydroxyl group on the ribose or deoxyribose moiety [goid 166] [evidence IEA]; Catalysis of the reaction: ATP + a protein serine/threonine = ADP + protein serine/threonine phosphate [goid 4674] [pmid 9878560] [evidence TAS]; Interacting selectively…	Homo sapiens ribosomal protein S6 kinase, 70kDa, polypeptide 2 (RPS6KB2), mRNA.
940021	PEX11B	8799	0.562004	1.47632	1.77784e-06	0.000390777	The cascade of processes by which a signal interacts with a receptor, causing a change in the level or activity of a second messenger or other downstream target, and ultimately effecting a change in the functioning of the cell [goid 7165] [evidence ISS]; The division of a mature peroxisome within a cell to form two or more separate peroxisome compartments [goid 16559] [evidence IEA]	Interacting selectively with any protein or protein complex (a complex of two or more proteins that may include other nonprotein molecules) [goid 5515] [pmid 10704444] [evidence IPI]	Homo sapiens peroxisomal biogenesis factor 11 beta (PEX11B), mRNA.
5910609	IL4R	3566	0.561684	1.47599	0.000663973	0.0209681	Any immune system process that functions in the calibrated response of an organism to a potential internal or invasive threat [goid 6955] [pmid 2307934] [evidence TAS]; The cascade of processes by which a signal interacts with a receptor, causing a change in the level or activity of a second messenger or other downstream target, and ultimately effecting a change in the functioning of the cell [go…	Combining with an extracellular or intracellular messenger to initiate a change in cell activity [goid 4872] [evidence IEA]; [goid 4896] [evidence IEA]; Combining with interleukin-4 to initiate a change in cell activity [goid 4913] [pmid 2307934] [evidence TAS]; [goid 5057] [pmid 2307934] [evidence TAS]; Interacting selectively with any protein or protein complex (a complex of two or more protein…	Homo sapiens interleukin 4 receptor (IL4R), transcript variant 1, mRNA.
4490615	TSPAN3	10099	0.561568	1.47587	0.000129196	0.00701335			Homo sapiens tetraspanin 3 (TSPAN3), transcript variant 1, mRNA.
4490348	C9orf6	54942	0.561367	1.47567	0.000584967	0.0192307			Homo sapiens chromosome 9 open reading frame 6 (C9orf6), mRNA.
4120307	NEDD8	4738	0.559566	1.47383	2.08366e-06	0.000433218	The covalent alteration of one or more amino acids occurring in proteins, peptides and nascent polypeptides (co-translational, post-translational modifications). Includes the modification of charged tRNAs that are destined to occur in a protein (pre-translation modification) [goid 6464] [evidence IEA]; Any process that modulates the frequency, rate or extent of transcription from an RNA polymeras…	Interacting selectively with any protein or protein complex (a complex of two or more proteins that may include other nonprotein molecules) [goid 5515] [pmid 17353931] [evidence IPI]; Interacting selectively with any protein or protein complex (a complex of two or more proteins that may include other nonprotein molecules) [goid 5515] [pmid 15567417] [evidence IPI]; Interacting selectively with an…	Homo sapiens neural precursor cell expressed, developmentally down-regulated 8 (NEDD8), mRNA.
5560360	RIPK5	25778	0.559535	1.47379	5.15815e-06	0.000761107	The process of introducing a phosphate group on to a protein [goid 6468] [evidence IEA]	Interacting selectively with a nucleotide, any compound consisting of a nucleoside that is esterified with (ortho)phosphate or an oligophosphate at any hydroxyl group on the ribose or deoxyribose moiety [goid 166] [evidence IEA]; Catalysis of the reaction: ATP + a protein serine/threonine = ADP + protein serine/threonine phosphate [goid 4674] [evidence IEA]; Interacting selectively with any prote…	Homo sapiens receptor interacting protein kinase 5 (RIPK5), transcript variant 2, mRNA.
4210630	ARHGAP23	57636	0.559164	1.47342	0.000851101	0.0250978	The cascade of processes by which a signal interacts with a receptor, causing a change in the level or activity of a second messenger or other downstream target, and ultimately effecting a change in the functioning of the cell [goid 7165] [evidence IEA]	Increases the activity of a GTPase, an enzyme that catalyzes the hydrolysis of GTP [goid 5096] [evidence IEA]; Interacting selectively with any protein or protein complex (a complex of two or more proteins that may include other nonprotein molecules) [goid 5515] [evidence IEA]	PREDICTED: Homo sapiens Rho GTPase activating protein 23, transcript variant 1 (ARHGAP23), mRNA.
6980612	HAS3	3038	0.556339	1.47053	3.03168e-05	0.0025899	The chemical reactions and pathways involving carbohydrates, any of a group of organic compounds based of the general formula Cx(H2O)y. Includes the formation of carbohydrate derivatives by the addition of a carbohydrate residue to another molecule [goid 5975] [pmid 9169154] [evidence TAS]	Catalysis of the transfer of a glycosyl group from one compound (donor) to another (acceptor) [goid 16757] [evidence IEA]; Catalysis of the reaction: UDP-D-glucuronate + UDP-N-acetyl-D-glucosamine = [beta-N-acetyl-D-glucosaminyl(1,4)beta-D-glucuronosyl(1,3)](n) + 2n UDP [goid 50501] [evidence IEA]	Homo sapiens hyaluronan synthase 3 (HAS3), transcript variant 1, mRNA.
1260162	DNMT1	1786	0.555685	1.46987	0.000103943	0.00603771	Any process that stops, prevents or reduces the frequency, rate or extent of transcription from an RNA polymerase II promoter [goid 122] [pmid 10888872] [evidence TAS]; The covalent transfer of a methyl group to either N-6 of adenine or C-5 or N-4 of cytosine [goid 6306] [evidence IEA]; The covalent transfer of a methyl group to either N-6 of adenine or C-5 or N-4 of cytosine [goid 6306] [pmid 10…	Interacting selectively with DNA (deoxyribonucleic acid) [goid 3677] [evidence IEA]; Catalysis of the reaction: S-adenosyl-L-methionine + DNA containing cytosine = S-adenosyl-L-homocysteine + DNA containing 5-methylcytosine [goid 3886] [evidence IEA]; Catalysis of the reaction: S-adenosyl-L-methionine + DNA containing cytosine = S-adenosyl-L-homocysteine + DNA containing 5-methylcytosine [goid 38…	Homo sapiens DNA (cytosine-5-)-methyltransferase 1 (DNMT1), mRNA.
1300500	ZNF827	152485	0.555004	1.46917	0.000750484	0.0227874	The synthesis of either RNA on a template of DNA or DNA on a template of RNA [goid 6350] [evidence IEA]; Any process that modulates the frequency, rate or extent of DNA-dependent transcription [goid 6355] [evidence IEA]	Interacting selectively with DNA (deoxyribonucleic acid) [goid 3677] [evidence IEA]; Interacting selectively with zinc (Zn) ions [goid 8270] [evidence IEA]; Interacting selectively with any metal ion [goid 46872] [evidence IEA]	Homo sapiens zinc finger protein 827 (ZNF827), mRNA.
3390411	TFAP2C	7022	0.55458	1.46874	0.000149092	0.00774377	The synthesis of either RNA on a template of DNA or DNA on a template of RNA [goid 6350] [evidence IEA]; Any process that modulates the frequency, rate or extent of transcription from an RNA polymerase II promoter [goid 6357] [pmid 9113991] [evidence TAS]; Any process that mediates the transfer of information from one cell to another [goid 7267] [pmid 9113991] [evidence TAS]; The process whereby …	The function of binding to a specific DNA sequence in order to modulate transcription. The transcription factor may or may not also interact selectively with a protein or macromolecular complex [goid 3700] [pmid 9113991] [evidence TAS]; The formation of a protein dimer, a macromolecular structure consists of two noncovalently associated identical or nonidentical subunits [goid 46983] [pmid 120724…	Homo sapiens transcription factor AP-2 gamma (activating enhancer binding protein 2 gamma) (TFAP2C), mRNA.
3190121	LYPD6B	130576	0.554386	1.46854	1.08185e-05	0.00128535			Homo sapiens LY6/PLAUR domain containing 6B (LYPD6B), mRNA.
7610121	FAM120B	84498	0.553204	1.46734	3.24588e-05	0.00270617	The synthesis of either RNA on a template of DNA or DNA on a template of RNA [goid 6350] [evidence IEA]; Any process that modulates the frequency, rate or extent of DNA-dependent transcription [goid 6355] [evidence IEA]; The process whereby relatively unspecialized cells, e.g. embryonic or regenerative cells, acquire specialized structural and/or functional features that characterize the cells, t…		Homo sapiens family with sequence similarity 120B (FAM120B), mRNA.
430541	TMEM45B	120224	0.553078	1.46721	0.00154697	0.0381143			Homo sapiens transmembrane protein 45B (TMEM45B), mRNA.
1010176	GDPD5	81544	0.552888	1.46702	2.79595e-06	0.000519929	The chemical reactions and pathways involving glycerol, 1,2,3-propanetriol, a sweet, hygroscopic, viscous liquid, widely distributed in nature as a constituent of many lipids [goid 6071] [evidence IEA]; The chemical reactions and pathways involving lipids, compounds soluble in an organic solvent but not, or sparingly, in an aqueous solvent. Includes fatty acids; neutral fats, other fatty-acid est…	Catalysis of the reaction: a glycerophosphodiester + H2O = an alcohol + sn-glycerol 3-phosphate [goid 8889] [evidence IEA]; Catalysis of the hydrolysis of various bonds, e.g. C-O, C-N, C-C, phosphoric anhydride bonds, etc. Hydrolase is the systematic name for any enzyme of EC class 3 [goid 16787] [evidence IEA]	Homo sapiens glycerophosphodiester phosphodiesterase domain containing 5 (GDPD5), mRNA.
6510072	ACTG1	71	0.552312	1.46643	0.000209498	0.00966061	Any process involved in the controlled movement of a cell [goid 6928] [pmid 16130169] [evidence TAS]; The series of events required for an organism to receive an auditory stimulus, convert it to a molecular signal, and recognize and characterize the signal. Sonic stimuli are detected in the form of vibrations and are processed to form a sound [goid 7605] [evidence IEA]	Interacting selectively with a nucleotide, any compound consisting of a nucleoside that is esterified with (ortho)phosphate or an oligophosphate at any hydroxyl group on the ribose or deoxyribose moiety [goid 166] [evidence IEA]; The action of a molecule that contributes to the structural integrity of a cytoskeletal structure [goid 5200] [pmid 16130169] [evidence IC ]; Interacting selectively wit…	Homo sapiens actin, gamma 1 (ACTG1), mRNA.
380026	C1orf116	79098	0.551879	1.46599	7.61945e-05	0.00487969			Homo sapiens chromosome 1 open reading frame 116 (C1orf116), mRNA.
60136	CPVL	54504	0.550917	1.46502	0.000226259	0.0101513	The hydrolysis of a peptide bond or bonds within a protein [goid 6508] [evidence IEA]	Catalysis of the hydrolysis of a peptide bond not more than three residues from the C-terminus of a polypeptide chain by a catalytic mechanism that involves a catalytic triad consisting of a serine nucleophile that is activated by a proton relay involving an acidic residue (e.g. aspartate or glutamate) and a basic residue (usually histidine) [goid 4185] [evidence IEA]; Catalysis of the hydrolysis…	Homo sapiens carboxypeptidase, vitellogenic-like (CPVL), transcript variant 1, mRNA.
7100471	TSTD1	100131187	0.550635	1.46473	8.93147e-05	0.00550023			Homo sapiens thiosulfate sulfurtransferase (rhodanese)-like domain containing 1 (TSTD1), transcript variant 2, mRNA.
5260594	AHNAK2	113146	0.550124	1.46421	0.000952198	0.0269711	The process in which the cytoplasm of the outermost cells of the vertebrate epidermis is replaced by keratin. Keratinization occurs in the stratum corneum, feathers, hair, claws, nails, hooves, and horns [goid 31424] [evidence IEA]	Interacting selectively with any protein or protein complex (a complex of two or more proteins that may include other nonprotein molecules) [goid 5515] [evidence IEA]	Homo sapiens AHNAK nucleoprotein 2 (AHNAK2), mRNA.
6770634	USP8	9101	0.549803	1.46389	0.0014191	0.0357533	The chemical reactions and pathways resulting in the breakdown of a protein or peptide by hydrolysis of its peptide bonds, initiated by the covalent attachment of a ubiquitin moiety, or multiple ubiquitin moieties, to the protein [goid 6511] [evidence IEA]; The process by which a transformation is induced in the topological structure of a double-stranded DNA helix, resulting in a change in linkin…	Catalysis of the reaction: ubiquitin C-terminal thiolester + H2O = ubiquitin + a thiol. Hydrolysis of esters, including those formed between thiols such as dithiothreitol or glutathione and the C-terminal glycine residue of the polypeptide ubiquitin, and AMP-ubiquitin [goid 4221] [evidence IEA]; Interacting selectively with double-stranded DNA [goid 3690] [evidence IEA]; Catalysis of the hydrolys…	Homo sapiens ubiquitin specific peptidase 8 (USP8), mRNA.
6250019	SHC1	6464	0.548904	1.46297	0.000330682	0.0130634	A series of reactions within the cell that occur as a result of a single trigger reaction or compound [goid 7242] [evidence IEA]; Blood vessel formation when new vessels emerge from the proliferation of pre-existing blood vessels [goid 1525] [evidence IEA]; The process whose specific outcome is the progression of the heart over time, from its formation to the mature structure. The heart is a holl…	Interacting selectively with any protein or protein complex (a complex of two or more proteins that may include other nonprotein molecules) [goid 5515] [evidence IEA]; The binding activity of a molecule that brings together a transmembrane receptor protein kinase and one or more other molecules, permitting them to function in a coordinated way [goid 5068] [pmid 14676841] [evidence TAS]; Interacti…	Homo sapiens SHC (Src homology 2 domain containing) transforming protein 1 (SHC1), transcript variant 2, mRNA.
7320386	TTL	150465	0.548208	1.46227	1.13082e-05	0.00132802	A process that is carried out at the cellular level which results in the formation, arrangement of constituent parts, or disassembly of cytoskeletal structures comprising microtubules and their associated proteins [goid 226] [evidence IEA]; The covalent alteration of one or more amino acids occurring in proteins, peptides and nascent polypeptides (co-translational, post-translational modification…	Interacting selectively with magnesium (Mg) ions [goid 287] [evidence IEA]; Catalysis of the reaction: ATP + detyrosinated alpha-tubulin + L-tyrosine = alpha-tubulin + ADP + phosphate [goid 4835] [evidence IEA]; Catalysis of the ligation of two substances with concomitant breaking of a diphosphate linkage, usually in a nucleoside triphosphate. Ligase is the systematic name for any enzyme of EC cl…	Homo sapiens tubulin tyrosine ligase (TTL), mRNA.
4880008	MANEAL	149175	0.548152	1.46221	0.000382415	0.0144482		Catalysis of the hydrolysis of various bonds, e.g. C-O, C-N, C-C, phosphoric anhydride bonds, etc. Hydrolase is the systematic name for any enzyme of EC class 3 [goid 16787] [evidence IEA]	Homo sapiens mannosidase, endo-alpha-like (MANEAL), transcript variant 1, mRNA.
1570092	TUBB6	84617	0.547834	1.46189	0.000971792	0.027397	Movement of organelles, other microtubules and other particles along microtubules, mediated by motor proteins [goid 7018] [evidence IEA]; The process of creating protein polymers, compounds composed of a large number of component monomers; polymeric proteins may be made up of different or identical monomers. Polymerization occurs by the addition of extra monomers to an existing poly- or oligomeri…	Interacting selectively with a nucleotide, any compound consisting of a nucleoside that is esterified with (ortho)phosphate or an oligophosphate at any hydroxyl group on the ribose or deoxyribose moiety [goid 166] [evidence IEA]; Catalysis of the reaction: GTP + H2O = GDP + phosphate [goid 3924] [evidence IEA]; The action of a molecule that contributes to the structural integrity of a complex or …	PREDICTED: Homo sapiens tubulin, beta 6 (TUBB6), mRNA.
780204	ZNF669	79862	0.546798	1.46084	0.000474255	0.0167461	The synthesis of either RNA on a template of DNA or DNA on a template of RNA [goid 6350] [evidence IEA]; Any process that modulates the frequency, rate or extent of DNA-dependent transcription [goid 6355] [evidence IEA]; Any process that modulates the frequency, rate or extent of DNA-dependent transcription [goid 6355] [evidence IEA]; Any process that modulates the frequency, rate or extent of DN…	Interacting selectively with DNA (deoxyribonucleic acid) [goid 3677] [evidence IEA]; Interacting selectively with zinc (Zn) ions [goid 8270] [evidence IEA]; Interacting selectively with any metal ion [goid 46872] [evidence IEA]; Interacting selectively with any nucleic acid [goid 3676] [evidence IEA]; Interacting selectively with any nucleic acid [goid 3676] [evidence IEA]	Homo sapiens zinc finger protein 669 (ZNF669), mRNA.
3120437	CRAT	1384	0.546588	1.46063	0.00117915	0.031507	The chemical reactions and pathways involving lipids, compounds soluble in an organic solvent but not, or sparingly, in an aqueous solvent. Includes fatty acids; neutral fats, other fatty-acid esters, and soaps; long-chain (fatty) alcohols and waxes; sphingoids and other long-chain bases; glycolipids, phospholipids and sphingolipids; and carotenes, polyprenols, sterols, terpenes and other isopren…	Catalysis of the generalized reaction: acyl-carrier + reactant = acyl-reactant + carrier [goid 8415] [evidence IEA]; Catalysis of the transfer of a group, e.g. a methyl group, glycosyl group, acyl group, phosphorus-containing, or other groups, from one compound (generally regarded as the donor) to another compound (generally regarded as the acceptor). Transferase is the systematic name for any en…	Homo sapiens carnitine acetyltransferase (CRAT), nuclear gene encoding mitochondrial protein, transcript variant 1, mRNA.
5050093	KBTBD11	9920	0.5457	1.45973	0.000117736	0.00657678		Interacting selectively with any protein or protein complex (a complex of two or more proteins that may include other nonprotein molecules) [goid 5515] [evidence IEA]	Homo sapiens kelch repeat and BTB (POZ) domain containing 11 (KBTBD11), mRNA.
2140671	DBNL	28988	0.545404	1.45943	0.00201066	0.0452526	A type of vesicle-mediated transport in which cells take up external materials or membrane constituents by the invagination of small region of the plasma membrane to form a new membrane-bounded vesicle [goid 6897] [evidence IEA]; Any immune system process that functions in the calibrated response of an organism to a potential internal or invasive threat [goid 6955] [evidence IEA]; The initiation …	Interacting selectively with monomeric or multimeric forms of actin, including actin filaments [goid 3779] [evidence ISS]; Increases the activity of an enzyme [goid 8047] [pmid 10567356] [evidence TAS]; Interacting selectively with an identical protein or proteins [goid 42802] [pmid 17353931] [evidence IPI]	Homo sapiens drebrin-like (DBNL), transcript variant 2, mRNA.
1230470	RHOU	58480	0.545304	1.45933	0.00120667	0.0319758	Progression from G1 phase to S phase of the mitotic cell cycle [goid 82] [evidence IEA]; Any series of molecular signals in which a small monomeric GTPase relays one or more of the signals [goid 7264] [evidence IEA]; Any process that modulates the surface configuration of a cell [goid 8360] [evidence IEA]; A series of molecular signals within the cell that are mediated by a member of the Rac fami…	Interacting selectively with a nucleotide, any compound consisting of a nucleoside that is esterified with (ortho)phosphate or an oligophosphate at any hydroxyl group on the ribose or deoxyribose moiety [goid 166] [evidence IEA]; Interacting selectively with magnesium (Mg) ions [goid 287] [evidence IEA]; Catalysis of the reaction: GTP + H2O = GDP + phosphate [goid 3924] [evidence IEA]; Interactin…	Homo sapiens ras homolog gene family, member U (RHOU), mRNA.
1410161	KLHL5	51088	0.54511	1.45913	0.000535567	0.0180519		Interacting selectively with monomeric or multimeric forms of actin, including actin filaments [goid 3779] [evidence IEA]; Interacting selectively with any protein or protein complex (a complex of two or more proteins that may include other nonprotein molecules) [goid 5515] [evidence IEA]; Interacting selectively with any protein or protein complex (a complex of two or more proteins that may incl…	Homo sapiens kelch-like 5 (Drosophila) (KLHL5), transcript variant 3, mRNA.
130717	ARPC1B	10095	0.544951	1.45897	7.4583e-06	0.00100367	Any process involved in the controlled movement of a cell [goid 6928] [pmid 9230079] [evidence TAS]; Any process that modulates the frequency, rate or extent of the assembly of actin filaments by the addition of actin monomers to a filament [goid 30833] [evidence IEA]	Interacting selectively with monomeric or multimeric forms of actin, including actin filaments [goid 3779] [evidence IEA]; The action of a molecule that contributes to the structural integrity of a cytoskeletal structure [goid 5200] [pmid 9230079] [evidence TAS]; Interacting selectively with any protein or protein complex (a complex of two or more proteins that may include other nonprotein molecu…	Homo sapiens actin related protein 2/3 complex, subunit 1B, 41kDa (ARPC1B), mRNA.
5910600	FAM57A	79850	0.544881	1.4589	0.00202912	0.0455602			Homo sapiens family with sequence similarity 57, member A (FAM57A), mRNA.
5900288	LOC728510	728510	0.544716	1.45873	1.374e-06	0.000327148			PREDICTED: Homo sapiens hypothetical LOC728510 (LOC728510), mRNA.
4150193	CD47	961	0.544155	1.45817	2.29719e-05	0.00212882	The attachment of a cell, either to another cell or to an underlying substrate such as the extracellular matrix, via cell adhesion molecules [goid 7155] [evidence IEA]; Any series of molecular signals generated as a consequence of an integrin binding to one of its physiological ligands [goid 7229] [pmid 8294396] [evidence TAS]; Any process that activates or increases the rate or extent of cell pr…	Interacting selectively with any protein or protein complex (a complex of two or more proteins that may include other nonprotein molecules) [goid 5515] [pmid 15383453] [evidence IPI]	Homo sapiens CD47 molecule (CD47), transcript variant 2, mRNA.
2900669	RAB30	27314	0.54399	1.458	7.44081e-05	0.00479723	Any series of molecular signals in which a small monomeric GTPase relays one or more of the signals [goid 7264] [evidence IEA]; The directed movement of proteins into, out of, within or between cells [goid 15031] [evidence IEA]	Interacting selectively with a nucleotide, any compound consisting of a nucleoside that is esterified with (ortho)phosphate or an oligophosphate at any hydroxyl group on the ribose or deoxyribose moiety [goid 166] [evidence IEA]; Catalysis of the reaction: GTP + H2O = GDP + phosphate [goid 3924] [pmid 9792283] [evidence TAS]; Interacting selectively with GTP, guanosine triphosphate [goid 5525] [e…	Homo sapiens RAB30, member RAS oncogene family (RAB30), mRNA.
6420465	GABARAPL1	23710	0.543756	1.45776	0.000467379	0.0165818		Interacting selectively with any protein or protein complex (a complex of two or more proteins that may include other nonprotein molecules) [goid 5515] [pmid 9892355] [evidence IPI]; Interacting selectively with any protein or protein complex (a complex of two or more proteins that may include other nonprotein molecules) [goid 5515] [evidence ISS]; Interacting selectively with the microtubule con…	Homo sapiens GABA(A) receptor-associated protein like 1 (GABARAPL1), mRNA.
2360477	MAN1A2	10905	0.543205	1.45721	0.00143715	0.0360863	The conversion of N-linked glycan structures from the initially transferred oligosaccharide to a mature form, by the actions of glycosidases and glycosyltransferases. The early processing steps are conserved and play roles in glycoprotein folding and trafficking [goid 6491] [pmid 9592125] [evidence TAS]; The chemical reactions and pathways, including anabolism and catabolism, by which living orga…	Catalysis of the hydrolysis of the terminal 1,2-linked alpha-D-mannose residues in the oligo-mannose oligosaccharide Man(9)(GlcNAc)(2) [goid 4571] [pmid 9592125] [evidence TAS]; Interacting selectively with calcium ions (Ca2+) [goid 5509] [evidence IEA]; Catalysis of the hydrolysis of any glycosyl bond [goid 16798] [evidence IEA]; Catalysis of the hydrolysis of the terminal 1,2-linked alpha-D-man…	Homo sapiens mannosidase, alpha, class 1A, member 2 (MAN1A2), mRNA.
4250451	SEC24D	9871	0.542887	1.45689	3.83721e-05	0.00300885	The directed movement of proteins in a cell, including the movement of proteins between specific compartments or structures within a cell, such as organelles of a eukaryotic cell [goid 6886] [evidence IEA]; The directed movement of substances from the endoplasmic reticulum (ER) to the Golgi, mediated by COP II vesicles. Small COP II coated vesicles form from the ER and then fuse directly with the…	Elemental activities, such as catalysis or binding, describing the actions of a gene product at the molecular level. A given gene product may exhibit one or more molecular functions [goid 3674] [evidence ND ]; Interacting selectively with any protein or protein complex (a complex of two or more proteins that may include other nonprotein molecules) [goid 5515] [evidence IEA]; Interacting selective…	Homo sapiens SEC24 related gene family, member D (S. cerevisiae) (SEC24D), mRNA.
870468	KCNMB4	27345	0.542732	1.45673	0.000113906	0.00641502	The series of events in which a calcium ion stimulus is received by a cell and converted into a molecular signal [goid 5513] [pmid 10692449] [evidence IDA]; The directed movement of charged atoms or small charged molecules into, out of, within or between cells [goid 6811] [evidence IEA]; The directed movement of potassium ions (K+) into, out of, within or between cells [goid 6813] [pmid 10692449]…	Catalysis of facilitated diffusion of an ion (by an energy-independent process) by passage through a transmembrane aqueous pore or channel without evidence for a carrier-mediated mechanism [goid 5216] [evidence IEA]; Interacting selectively with any protein or protein complex (a complex of two or more proteins that may include other nonprotein molecules) [goid 5515] [pmid 10692449] [evidence IPI]…	Homo sapiens potassium large conductance calcium-activated channel, subfamily M, beta member 4 (KCNMB4), mRNA.
3850064	PLCXD1	55344	0.542489	1.45648	0.000476933	0.0168048	The chemical reactions and pathways involving lipids, compounds soluble in an organic solvent but not, or sparingly, in an aqueous solvent. Includes fatty acids; neutral fats, other fatty-acid esters, and soaps; long-chain (fatty) alcohols and waxes; sphingoids and other long-chain bases; glycolipids, phospholipids and sphingolipids; and carotenes, polyprenols, sterols, terpenes and other isopren…	Catalysis of the reaction: a phospholipid + H2O = 1,2-diacylglycerol + a phosphatidate [goid 4629] [evidence IEA]	Homo sapiens phosphatidylinositol-specific phospholipase C, X domain containing 1 (PLCXD1), mRNA.
4250538	STAT3	6774	0.541444	1.45543	0.000924464	0.0265014	Any process that stops, prevents or reduces the frequency, rate or extent of transcription from an RNA polymerase II promoter [goid 122] [pmid 8675499] [evidence TAS]; Any process involved in the controlled movement of a cell [goid 6928] [pmid 9670957] [evidence TAS]; The cascade of processes by which a signal interacts with a receptor, causing a change in the level or activity of a second messen…	The function of binding to a specific DNA sequence in order to modulate transcription. The transcription factor may or may not also interact selectively with a protein or macromolecular complex [goid 3700] [pmid 7512451] [evidence TAS]; The function of binding to a specific DNA sequence in order to modulate transcription. The transcription factor may or may not also interact selectively with a pr…	Homo sapiens signal transducer and activator of transcription 3 (acute-phase response factor) (STAT3), transcript variant 3, mRNA.
5960544	SEPHS1	22929	0.540917	1.4549	6.71929e-05	0.00446369	The covalent alteration of one or more amino acids occurring in proteins, peptides and nascent polypeptides (co-translational, post-translational modifications). Includes the modification of charged tRNAs that are destined to occur in a protein (pre-translation modification) [goid 6464] [pmid 7665581] [evidence TAS]	Catalysis of a biochemical reaction at physiological temperatures. In biologically catalyzed reactions, the reactants are known as substrates, and the catalysts are naturally occurring macromolecular substances known as enzymes. Enzymes possess specific binding sites for substrates, and are usually composed wholly or largely of protein, but RNA that has catalytic activity (ribozyme) is often also…	Homo sapiens selenophosphate synthetase 1 (SEPHS1), mRNA.
7560471	MOBKL2C	148932	0.540729	1.45471	0.00100831	0.0281297		Interacting selectively with any protein or protein complex (a complex of two or more proteins that may include other nonprotein molecules) [goid 5515] [evidence IEA]; Catalysis of the transfer of a phosphate group, usually from ATP, to a substrate molecule [goid 16301] [evidence IEA]; Interacting selectively with any protein or protein complex (a complex of two or more proteins that may include …	Homo sapiens MOB1, Mps One Binder kinase activator-like 2C (yeast) (MOBKL2C), transcript variant 1, mRNA.
7200168	PDGFRL	5157	0.540537	1.45451	0.0005822	0.019166	Any process specifically pertinent to the functioning of integrated living units: cells, tissues, organs, and organisms. A process is a collection of molecular events with a defined beginning and end [goid 8150] [evidence ND ]	Combining with platelet activating factor to initiate a change in cell activity [goid 4992] [pmid 7898930] [evidence TAS]; [goid 5019] [pmid 7898930] [evidence TAS]	Homo sapiens platelet-derived growth factor receptor-like (PDGFRL), mRNA.
70433	SMPD1	6609	0.540269	1.45424	0.00101271	0.0281707	The chemical reactions and pathways involving sphingomyelin, N-acyl-4-sphingenyl-1-O-phosphorylcholine, any of a class of phospholipids in which the amino group of sphingosine is in amide linkage with one of several fatty acids, while the terminal hydroxyl group of sphingosine is esterified to phosphorylcholine [goid 6684] [pmid 1740330] [evidence NAS]; The chemical reactions and pathways involvi…	Catalysis of the reaction: sphingomyelin + H2O = N-acylsphingosine + choline phosphate [goid 4767] [pmid 1740330] [evidence NAS]; Catalysis of the reaction: sphingomyelin + H2O = N-acylsphingosine + choline phosphate [goid 4767] [pmid 1718266] [evidence TAS]; Catalysis of the hydrolysis of any glycosyl bond [goid 16798] [evidence IEA]	Homo sapiens sphingomyelin phosphodiesterase 1, acid lysosomal (SMPD1), transcript variant ASM-1, mRNA.
6520112	AMDHD1	144193	0.539904	1.45388	1.26858e-05	0.00143686	The chemical reactions and pathways involving histidine, 2-amino-3-(1H-imidazol-4-yl)propanoic acid [goid 6547] [evidence IEA]; The chemical reactions and pathways resulting in the breakdown of histidine into other compounds, including glutamate and formamide [goid 19556] [evidence IEA]	Interacting selectively with iron (Fe) ions [goid 5506] [evidence IEA]; Interacting selectively with zinc (Zn) ions [goid 8270] [evidence IEA]; Interacting selectively with any metal ion [goid 46872] [evidence IEA]; Catalysis of the reaction: (S)-3-(5-oxo-4,5-dihydro-3H-imidazol-4-yl)propanoate + H2O = H+ + N-formimidoyl-L-glutamate [goid 50480] [evidence IEA]	Homo sapiens amidohydrolase domain containing 1 (AMDHD1), mRNA.
3520241	DACT1	51339	0.539894	1.45387	1.9612e-05	0.0019211	The biological process whose specific outcome is the progression of a multicellular organism over time from an initial condition (e.g. a zygote or a young adult) to a later condition (e.g. a multicellular animal or an aged adult) [goid 7275] [evidence IEA]; The series of molecular signals initiated by binding of Wnt protein to a frizzled family receptor on the surface of the target cell and endin…	Interacting selectively with any protein or protein complex (a complex of two or more proteins that may include other nonprotein molecules) [goid 5515] [evidence IEA]	Homo sapiens dapper, antagonist of beta-catenin, homolog 1 (Xenopus laevis) (DACT1), mRNA.
2070669	CDC42EP3	10602	0.539733	1.4537	0.000385351	0.0145136	The cascade of processes by which a signal interacts with a receptor, causing a change in the level or activity of a second messenger or other downstream target, and ultimately effecting a change in the functioning of the cell [goid 7165] [pmid 11035016] [evidence TAS]; Any process that modulates the surface configuration of a cell [goid 8360] [evidence IEA]	Interacting selectively with any protein or protein complex (a complex of two or more proteins that may include other nonprotein molecules) [goid 5515] [evidence IEA]; Interacting selectively with any protein involved in modulating the reorganization of the cytoskeleton [goid 5519] [pmid 11035016] [evidence TAS]	Homo sapiens CDC42 effector protein (Rho GTPase binding) 3 (CDC42EP3), mRNA.
4210403	SLC1A3	6507	0.539524	1.45349	0.000145076	0.00758434	The directed movement of dicarboxylic acids into, out of, within or between cells [goid 6835] [evidence IEA]; The directed movement of neurotransmitters into neurons or glial cells. This process leads to inactivation and recycling of neurotransmitters. It does not occur during cholinergic synaptic transmission. Instead, acetylcholine is enzymatically degraded in the synaptic cleft [goid 1504] [pm…	Catalysis of the transfer of a solute or solutes from one side of a membrane to the other according to the reaction: dicarboxylate(out) + Na+(out) = dicarboxylate(in) + Na+(in) [goid 17153] [evidence IEA]; Catalysis of the transfer of L-glutamate from one side of a membrane to the other. L-glutamate is the anion of 2-aminopentanedioic acid [goid 5313] [pmid 7521911] [evidence TAS]; Enables the ac…	Homo sapiens solute carrier family 1 (glial high affinity glutamate transporter), member 3 (SLC1A3), mRNA.
6760762	CCDC84	338657	0.53887	1.45283	0.000787074	0.0236891			Homo sapiens coiled-coil domain containing 84 (CCDC84), mRNA.
6520427		NA	0.538449	1.45241	0.00145255	0.0362731			602659965F1 NCI_CGAP_Skn3 Homo sapiens cDNA clone IMAGE:4802969 5, mRNA sequence
5420358	CD99L2	83692	0.537987	1.45195	0.000299687	0.0122225	The attachment of a cell, either to another cell or to an underlying substrate such as the extracellular matrix, via cell adhesion molecules [goid 7155] [evidence IEA]	Interacting selectively with any protein or protein complex (a complex of two or more proteins that may include other nonprotein molecules) [goid 5515] [evidence IEA]	Homo sapiens CD99 molecule-like 2 (CD99L2), transcript variant 3, mRNA.
2070746	RBX1	9978	0.537836	1.45179	1.59234e-05	0.00166655	The process of restoring DNA after damage. Genomes are subject to damage by chemical and physical agents in the environment (e.g. UV and ionizing radiations, chemical mutagens, fungal and bacterial toxins, etc.) and by free radicals or alkylating agents endogenously generated in metabolism. DNA is also damaged because of errors during its replication. A variety of different DNA repair pathways ha…	Interacting selectively with any protein or protein complex (a complex of two or more proteins that may include other nonprotein molecules) [goid 5515] [pmid 17353931] [evidence IPI]; Interacting selectively with any protein or protein complex (a complex of two or more proteins that may include other nonprotein molecules) [goid 5515] [pmid 11961546] [evidence IPI]; Interacting selectively with zi…	Homo sapiens ring-box 1 (RBX1), mRNA.
6450075	TFAP2C	7022	0.537375	1.45133	9.40726e-05	0.00566931	The synthesis of either RNA on a template of DNA or DNA on a template of RNA [goid 6350] [evidence IEA]; Any process that modulates the frequency, rate or extent of transcription from an RNA polymerase II promoter [goid 6357] [pmid 9113991] [evidence TAS]; Any process that mediates the transfer of information from one cell to another [goid 7267] [pmid 9113991] [evidence TAS]; The process whereby …	The function of binding to a specific DNA sequence in order to modulate transcription. The transcription factor may or may not also interact selectively with a protein or macromolecular complex [goid 3700] [pmid 9113991] [evidence TAS]; The formation of a protein dimer, a macromolecular structure consists of two noncovalently associated identical or nonidentical subunits [goid 46983] [pmid 120724…	Homo sapiens transcription factor AP-2 gamma (activating enhancer binding protein 2 gamma) (TFAP2C), mRNA.
840014	TPMT	7172	0.537234	1.45119	0.000423075	0.0154848	The chemical reactions and pathways involving nucleobases, nucleosides, nucleotides and nucleic acids [goid 6139] [pmid 8316220] [evidence TAS]; The chemical reactions and pathways, including anabolism and catabolism, by which living organisms transform chemical substances. Metabolic processes typically transform small molecules, but also include macromolecular processes such as DNA repair and re…	Catalysis of the reaction: S-adenosyl-L-methionine + a thiopurine = S-adenosyl-L-homocysteine + a thiopurine S-methylether [goid 8119] [pmid 8316220] [evidence TAS]; Catalysis of the transfer of a methyl group to an acceptor molecule [goid 8168] [evidence IEA]; Catalysis of the transfer of a group, e.g. a methyl group, glycosyl group, acyl group, phosphorus-containing, or other groups, from one c…	Homo sapiens thiopurine S-methyltransferase (TPMT), mRNA.
1660681	CCDC102A	92922	0.537216	1.45117	0.000635168	0.0203052			Homo sapiens coiled-coil domain containing 102A (CCDC102A), mRNA.
4590725	PDXDC1	23042	0.537202	1.45116	9.52849e-05	0.00569295	The chemical reactions and pathways involving carboxylic acids, any organic acid containing one or more carboxyl (COOH) groups or anions (COO-) [goid 19752] [evidence IEA]; The chemical reactions and pathways involving carboxylic acids, any organic acid containing one or more carboxyl (COOH) groups or anions (COO-) [goid 19752] [evidence IEA]	Interacting selectively with any protein or protein complex (a complex of two or more proteins that may include other nonprotein molecules) [goid 5515] [pmid 17353931] [evidence IPI]; Catalysis of the cleavage of C-C, C-O, C-N and other bonds by other means than by hydrolysis or oxidation, or conversely adding a group to a double bond. They differ from other enzymes in that two substrates are inv…	Homo sapiens pyridoxal-dependent decarboxylase domain containing 1 (PDXDC1), mRNA.
2350468	SENP7	57337	0.535031	1.44897	0.000250478	0.0109121	The hydrolysis of a peptide bond or bonds within a protein [goid 6508] [evidence IEA]; The chemical reactions and pathways resulting in the breakdown of a protein or peptide by hydrolysis of its peptide bonds, initiated by the covalent attachment of a ubiquitin moiety, or multiple ubiquitin moieties, to the protein [goid 6511] [evidence IEA]; The process by which a SUMO protein (small ubiquitin-r…	Catalysis of the hydrolysis of a peptide bond. A peptide bond is a covalent bond formed when the carbon atom from the carboxyl group of one amino acid shares electrons with the nitrogen atom from the amino group of a second amino acid [goid 8233] [evidence IEA]; Catalysis of the hydrolysis of peptide bonds in a polypeptide chain by a mechanism in which the sulfhydryl group of a cysteine residue a…	Homo sapiens SUMO1/sentrin specific peptidase 7 (SENP7), transcript variant 2, mRNA.
940706	AP1S2	8905	0.532807	1.44674	3.43616e-05	0.00279637	The directed movement of proteins in a cell, including the movement of proteins between specific compartments or structures within a cell, such as organelles of a eukaryotic cell [goid 6886] [evidence IEA]; The directed movement of substances, either within a vesicle or in the vesicle membrane, into, out of or within a cell [goid 16192] [evidence IEA]; The directed movement of proteins in a cell,…	Interacting selectively with any protein or protein complex (a complex of two or more proteins that may include other nonprotein molecules) [goid 5515] [evidence IEA]; Enables the directed movement of proteins into, out of, within or between cells [goid 8565] [evidence IEA]; Interacting selectively with any protein or protein complex (a complex of two or more proteins that may include other nonpr…	Homo sapiens adaptor-related protein complex 1, sigma 2 subunit (AP1S2), mRNA.
5260403	ST3GAL5	8869	0.532637	1.44657	1.29056e-05	0.00145025	The chemical reactions and pathways resulting in the formation of ceramide oligosaccharides carrying in addition to other sugar residues, one or more sialic acid residues [goid 1574] [pmid 9822625] [evidence NAS]; The chemical reactions and pathways involving carbohydrates, any of a group of organic compounds based of the general formula Cx(H2O)y. Includes the formation of carbohydrate derivative…	Catalysis of the reaction: CMP-N-acetylneuraminate + beta-D-galactosyl-1,4-N-acetyl-beta-D-glucosaminyl-1,3-beta-D-galactosyl-1,4-beta-D-glucosylceramide = CMP + alpha-N-acetylneuraminyl-2,3-beta-D-galactosyl-1,4-N-acetyl-beta-D-glucosaminyl-1,3-beta-D-galactosyl-1,4-D-glucosylceramide [goid 4513] [pmid 9822625] [evidence TAS]; Catalysis of the reaction: cytolipin-H + CMP-N-acetylneuraminate = al…	Homo sapiens ST3 beta-galactoside alpha-2,3-sialyltransferase 5 (ST3GAL5), transcript variant 2, mRNA.
2320289	GLUD1	2746	0.531862	1.44579	0.00232323	0.0499946	The chemical reactions and pathways involving amino acids, organic acids containing one or more amino substituents [goid 6520] [evidence IEA]; The chemical reactions and pathways resulting in the breakdown of glutamate, the anion of 2-aminopentanedioic acid [goid 6538] [pmid 6121377] [evidence IDA]; The series of molecular signals generated as a consequence of a transmembrane receptor tyrosine ki…	Interacting selectively with a nucleotide, any compound consisting of a nucleoside that is esterified with (ortho)phosphate or an oligophosphate at any hydroxyl group on the ribose or deoxyribose moiety [goid 166] [evidence IEA]; Catalysis of the reaction: L-glutamate + H2O + NAD+ = 2-oxoglutarate + NH3 + NADH + H+ [goid 4352] [pmid 15578726] [evidence IDA]; Catalysis of the reaction: L-glutamate…	Homo sapiens glutamate dehydrogenase 1 (GLUD1), mRNA.
1500168	RCN1	5954	0.531823	1.44575	0.00181415	0.0424796		Interacting selectively with calcium ions (Ca2+) [goid 5509] [pmid 8416973] [evidence TAS]	Homo sapiens reticulocalbin 1, EF-hand calcium binding domain (RCN1), mRNA.
670025	CORO1C	23603	0.530374	1.4443	2.85222e-05	0.00247172	The process whereby phagocytes engulf external particulate material. The particles are initially contained within phagocytic vacuoles (phagosomes), which then fuse with primary lysosomes to effect digestion of the particles [goid 6909] [pmid 9778037] [evidence TAS]; The cascade of processes by which a signal interacts with a receptor, causing a change in the level or activity of a second messenge…	Interacting selectively with monomeric or multimeric forms of actin, including actin filaments [goid 3779] [evidence IEA]	Homo sapiens coronin, actin binding protein, 1C (CORO1C), transcript variant 1, mRNA.
4560192	SFXN5	94097	0.529817	1.44375	0.000156995	0.00799938	The directed movement of cations, atoms or small molecules with a net positive charge, into, out of, within or between cells [goid 6812] [evidence IEA]; The directed movement of iron (Fe) ions into, out of, within or between cells [goid 6826] [evidence IEA]	Interacting selectively with iron (Fe) ions [goid 5506] [evidence IEA]; Catalysis of the transfer of cation from one side of the membrane to the other [goid 8324] [evidence IEA]	Homo sapiens sideroflexin 5 (SFXN5), mRNA.
[truncated: 1,609 more rows]
