# Supplementary material for: EZH2 Depletion Blocks the Proliferation of Colon Cancer Cells
Source: PLoS One. 2011 Jul 13;6(7):e21651. doi: 10.1371/journal.pone.0021651 (PMC3135584; doi:10.1371/journal.pone.0021651)
Supplement: Table S2 — Transcripts significantly affected upon EZH2 depletion in LoVo cells. (XLS) [file pone.0021651.s003.xls]

## Sheet: Sheet1
Probe ID	Symbol	Entrez ID	logFC	Linear FC	p.Value	adj. P Val	Definition
1010246	IFI6	2537	2.28876	4.88635	8.59044e-05	0.0232116	Homo sapiens interferon, alpha-inducible protein 6 (IFI6), transcript variant 2, mRNA.
5090215	IFI6	2537	2.2844	4.87161	5.50941e-05	0.0187929	Homo sapiens interferon, alpha-inducible protein 6 (IFI6), transcript variant 3, mRNA.
6590735	NYNRIN	57523	1.54881	2.92575	2.48969e-06	0.00537126	Homo sapiens NYN domain and retroviral integrase containing (NYNRIN), mRNA.
4560717	MDK	4192	1.53367	2.89522	7.44759e-09	0.0001791	Homo sapiens midkine (neurite growth-promoting factor 2) (MDK), transcript variant 1, mRNA.
290730	HIST1H2BD	3017	1.50158	2.83154	9.78768e-06	0.0102337	Homo sapiens histone cluster 1, H2bd (HIST1H2BD), transcript variant 2, mRNA.
5050402	HIST1H2BK	85236	1.41814	2.6724	0.000106055	0.0262929	Homo sapiens histone cluster 1, H2bk (HIST1H2BK), mRNA.
620102	MALL	7851	1.37773	2.5986	7.25041e-07	0.00290596	Homo sapiens mal, T-cell differentiation protein-like (MALL), mRNA.
6110630	HIST1H2BK	85236	1.36901	2.58293	2.64913e-05	0.0135545	Homo sapiens histone cluster 1, H2bk (HIST1H2BK), mRNA.
4070300	PANX2	56666	1.35293	2.5543	6.92798e-06	0.00857737	Homo sapiens pannexin 2 (PANX2), mRNA.
5560075	MFGE8	4240	1.24401	2.36855	0.000168046	0.0338098	Homo sapiens milk fat globule-EGF factor 8 protein (MFGE8), mRNA.
2940075	STRADB	55437	1.24226	2.36569	3.87167e-06	0.00653048	Homo sapiens STE20-related kinase adaptor beta (STRADB), mRNA.
3400360	MAPRE2	10982	1.23751	2.35791	2.16818e-05	0.0121257	Homo sapiens microtubule-associated protein, RP/EB family, member 2 (MAPRE2), mRNA.
990768	OAS3	4940	1.19801	2.29423	4.98415e-06	0.00665882	Homo sapiens 2'-5'-oligoadenylate synthetase 3, 100kDa (OAS3), mRNA.
1470209	TMCO1	54499	1.15131	2.22115	1.99266e-05	0.0116264	Homo sapiens transmembrane and coiled-coil domains 1 (TMCO1), mRNA.
1780601	MLEC	9761	1.14022	2.20415	6.78303e-05	0.0209126	Homo sapiens malectin (MLEC), mRNA.
4200692	NEU1	4758	1.1146	2.16534	0.000238177	0.0389638	Homo sapiens sialidase 1 (lysosomal sialidase) (NEU1), mRNA.
60136	CPVL	54504	1.11264	2.16241	0.000130579	0.0300495	Homo sapiens carboxypeptidase, vitellogenic-like (CPVL), transcript variant 1, mRNA.
4900133	SRPX	8406	1.11095	2.15988	2.56859e-06	0.00537126	Homo sapiens sushi-repeat-containing protein, X-linked (SRPX), mRNA.
3450577	APLP2	334	1.10516	2.15122	1.35866e-07	0.000933513	Homo sapiens amyloid beta (A4) precursor-like protein 2 (APLP2), mRNA.
1990546	MLEC	9761	1.09265	2.13265	9.43351e-05	0.0252063	Homo sapiens malectin (MLEC), mRNA.
3610671	SCD5	79966	1.09222	2.13202	1.17731e-05	0.0107284	Homo sapiens stearoyl-CoA desaturase 5 (SCD5), transcript variant 1, mRNA.
990735	RNF149	284996	1.08922	2.12759	1.51731e-06	0.0045086	Homo sapiens ring finger protein 149 (RNF149), mRNA.
1980634	UNC5A	90249	1.07981	2.11375	1.12647e-05	0.0107284	Homo sapiens unc-5 homolog A (C. elegans) (UNC5A), mRNA.
730612	HTRA1	5654	1.07487	2.10653	6.1149e-07	0.00290596	Homo sapiens HtrA serine peptidase 1 (HTRA1), mRNA.
780270	TIMP2	7077	1.07369	2.10481	1.3608e-05	0.0107284	Homo sapiens TIMP metallopeptidase inhibitor 2 (TIMP2), mRNA.
4570242	LARGE	9215	1.07248	2.10304	4.43194e-05	0.0166178	Homo sapiens like-glycosyltransferase (LARGE), transcript variant 2, mRNA.
5310168	HLA-B	3106	1.07164	2.10183	1.11297e-06	0.00386676
6200669	HIST1H2BD	3017	1.07095	2.10081	1.22625e-05	0.0107284	Homo sapiens histone cluster 1, H2bd (HIST1H2BD), transcript variant 2, mRNA.
4830682	CCDC92	80212	1.06777	2.0962	6.06013e-05	0.0196938	Homo sapiens coiled-coil domain containing 92 (CCDC92), mRNA.
1690066	MX1	4599	1.06552	2.09292	9.04659e-06	0.00988875	Homo sapiens myxovirus (influenza virus) resistance 1, interferon-inducible protein p78 (mouse) (MX1), mRNA.
450615	MT2A	4502	1.06118	2.08664	4.75097e-05	0.0175703	Homo sapiens metallothionein 2A (MT2A), mRNA.
1030630	PPAP2A	8611	1.05209	2.07353	1.89465e-05	0.0112687	Homo sapiens phosphatidic acid phosphatase type 2A (PPAP2A), transcript variant 1, mRNA.
7150437	MDK	4192	1.05161	2.07284	4.04417e-06	0.00653048	Homo sapiens midkine (neurite growth-promoting factor 2) (MDK), transcript variant 2, mRNA.
130519	STAT2	6773	1.04936	2.06961	1.66129e-05	0.0108511	Homo sapiens signal transducer and activator of transcription 2, 113kDa (STAT2), mRNA.
5260594	AHNAK2	113146	1.0413	2.05808	0.000137374	0.030633	Homo sapiens AHNAK nucleoprotein 2 (AHNAK2), mRNA.
6480059	ACTA2	59	1.03489	2.04896	2.97764e-06	0.00572851	Homo sapiens actin, alpha 2, smooth muscle, aorta (ACTA2), mRNA.
3390551	C14orf78	113146	1.03417	2.04793	0.000176769	0.0342473	PREDICTED: Homo sapiens chromosome 14 open reading frame 78 (C14orf78), mRNA.
10768	LARGE	9215	1.00664	2.00922	1.59361e-06	0.0045086	Homo sapiens like-glycosyltransferase (LARGE), transcript variant 1, mRNA.
6020286	FST	10468	1.00312	2.00433	9.52921e-06	0.0101848	Homo sapiens follistatin (FST), transcript variant FST344, mRNA.
3360646	MVP	9961	1.0023	2.0032	0.000104337	0.0261365	Homo sapiens major vault protein (MVP), transcript variant 2, mRNA.
5080692	HLA-A29.1	649853	1.00056	2.00077	2.43093e-05	0.0129909	Homo sapiens major histocompatibility complex class I HLA-A29.1 (HLA-A29.1), mRNA. XM_001132736 XM_001132742 XM_001132747 XM_001132750 XM_001132753 XM_001132757 XM_001132760 XM_001132769 XM_001132772 XM_001132776 XM_001132779 XM_001132781 XM_001132783 XM_001132785 XM_001132794
2510593	HRASLS3	11145	0.99965	1.99951	7.15992e-07	0.00290596	Homo sapiens HRAS-like suppressor 3 (HRASLS3), mRNA.
7040333	RNASE4	6038	0.996495	1.99515	0.000323787	0.04509	Homo sapiens ribonuclease, RNase A family, 4 (RNASE4), transcript variant 1, mRNA.
2850390	MDK	4192	0.986691	1.98163	7.41007e-06	0.00875394	Homo sapiens midkine (neurite growth-promoting factor 2) (MDK), transcript variant 1, mRNA.
3170064	MICB	4277	0.979339	1.97156	0.000266445	0.0408068	Homo sapiens MHC class I polypeptide-related sequence B (MICB), mRNA.
3370048	SURF4	6836	0.977928	1.96963	5.66595e-05	0.0190566	Homo sapiens surfeit 4 (SURF4), mRNA.
1940021	GRN	2896	0.974111	1.96443	0.00019303	0.0351295	Homo sapiens granulin (GRN), mRNA.
990372	COL17A1	1308	0.973857	1.96409	5.72625e-06	0.0074435	Homo sapiens collagen, type XVII, alpha 1 (COL17A1), mRNA.
3180070	OLFML3	56944	0.971621	1.96104	1.3007e-05	0.0107284	Homo sapiens olfactomedin-like 3 (OLFML3), mRNA.
3890484	ANG	283	0.968276	1.9565	0.000248427	0.0393038	Homo sapiens angiogenin, ribonuclease, RNase A family, 5 (ANG), transcript variant 2, mRNA.
1110373	C15orf48	84419	0.964176	1.95095	7.77139e-05	0.0219866	Homo sapiens chromosome 15 open reading frame 48 (C15orf48), transcript variant 2, mRNA.
5870521	HLA-H	3136	0.95449	1.93789	0.000167226	0.0338098	Homo sapiens major histocompatibility complex, class I, H (pseudogene) (HLA-H), non-coding RNA.
3990403	MXRA7	439921	0.950541	1.9326	4.24956e-06	0.00653048	Homo sapiens matrix-remodelling associated 7 (MXRA7), transcript variant 1, mRNA.
3710647	MXD4	10608	0.946983	1.92784	0.000270569	0.0409223	Homo sapiens MAX dimerization protein 4 (MXD4), mRNA.
7040035	OAS1	4938	0.945814	1.92628	3.55163e-06	0.00653048	Homo sapiens 2',5'-oligoadenylate synthetase 1, 40/46kDa (OAS1), transcript variant 3, mRNA.
6900278	FYCO1	79443	0.942963	1.92247	6.43636e-05	0.020366	Homo sapiens FYVE and coiled-coil domain containing 1 (FYCO1), mRNA.
2690390	HCG4	54435	0.928878	1.90379	8.03573e-05	0.0222119	Homo sapiens HLA complex group 4 (HCG4), non-coding RNA.
670113	TPP1	1200	0.923947	1.8973	2.2382e-06	0.00512613	Homo sapiens tripeptidyl peptidase I (TPP1), mRNA.
1410403	LRRN2	10446	0.918169	1.88972	0.000118219	0.02832	Homo sapiens leucine rich repeat neuronal 2 (LRRN2), transcript variant 2, mRNA.
5310360	TLE4	7091	0.913012	1.88297	7.64441e-06	0.00875394	Homo sapiens transducin-like enhancer of split 4 (E(sp1) homolog, Drosophila) (TLE4), mRNA.
1770133	LOC389599	389599	0.904105	1.87138	2.07559e-06	0.00512613	PREDICTED: Homo sapiens similar to amyotrophic lateral sclerosis 2 (juvenile) chromosome region, candidate 2 (LOC389599), mRNA.
1090390	OAS1	4938	0.901947	1.86859	3.48149e-05	0.0153535	Homo sapiens 2',5'-oligoadenylate synthetase 1, 40/46kDa (OAS1), transcript variant 3, mRNA.
20324	RNASE4	6038	0.896267	1.86124	0.000137573	0.030633	Homo sapiens ribonuclease, RNase A family, 4 (RNASE4), transcript variant 1, mRNA.
2490259	PINK1	65018	0.894869	1.85944	6.22236e-05	0.0199514	Homo sapiens PTEN induced putative kinase 1 (PINK1), nuclear gene encoding mitochondrial protein, mRNA.
4480575	FOXO4	4303	0.880573	1.84111	8.48303e-06	0.00948837	Homo sapiens forkhead box O4 (FOXO4), mRNA.
1710358	SPINK7	84651	0.876096	1.8354	0.000369973	0.0482839	Homo sapiens serine peptidase inhibitor, Kazal type 7 (putative) (SPINK7), mRNA.
7650433	TIMP1	7076	0.869766	1.82737	9.8994e-05	0.0257363	Homo sapiens TIMP metallopeptidase inhibitor 1 (TIMP1), mRNA.
2070403	CABLES2	81928	0.863507	1.81946	0.000129178	0.0298698	Homo sapiens Cdk5 and Abl enzyme substrate 2 (CABLES2), mRNA.
6100382	RTKN	6242	0.855476	1.80936	0.000100875	0.0259449	Homo sapiens rhotekin (RTKN), transcript variant 2, mRNA.
4180411	VIL1	7429	0.853234	1.80655	6.14048e-05	0.019821	Homo sapiens villin 1 (VIL1), mRNA.
770411	PHF15	23338	0.851718	1.80465	2.22329e-06	0.00512613	Homo sapiens PHD finger protein 15 (PHF15), mRNA.
2940632	KCTD14	65987	0.848445	1.80056	0.000230423	0.0382152	Homo sapiens potassium channel tetramerisation domain containing 14 (KCTD14), mRNA.
4760095	CRLF1	9244	0.845741	1.79719	0.00016621	0.0338098	Homo sapiens cytokine receptor-like factor 1 (CRLF1), mRNA.
7650209	BMF	90427	0.845399	1.79676	1.19472e-07	0.000933513	Homo sapiens Bcl2 modifying factor (BMF), transcript variant 4, mRNA.
1050671	EGFR	1956	0.843459	1.79435	1.24222e-05	0.0107284	Homo sapiens epidermal growth factor receptor (erythroblastic leukemia viral (v-erb-b) oncogene homolog, avian) (EGFR), transcript variant 1, mRNA.
1400376	WWC3	55841	0.842404	1.79304	3.01973e-05	0.0146704	Homo sapiens WWC family member 3 (WWC3), mRNA.
110280	BMF	90427	0.831388	1.7794	4.24675e-06	0.00653048	Homo sapiens Bcl2 modifying factor (BMF), transcript variant 2, mRNA.
4490739	PPAP2A	8611	0.830785	1.77865	1.71051e-05	0.0108511	Homo sapiens phosphatidic acid phosphatase type 2A (PPAP2A), transcript variant 2, mRNA.
6580484	MOV10	4343	0.821204	1.76688	6.93203e-05	0.0211015	Homo sapiens Mov10, Moloney leukemia virus 10, homolog (mouse) (MOV10), mRNA.
5570653	TM7SF2	7108	0.819711	1.76505	0.000123492	0.028973	Homo sapiens transmembrane 7 superfamily member 2 (TM7SF2), mRNA.
4860543	BOLA2	552900	0.81754	1.7624	0.000357372	0.0474811	Homo sapiens bolA homolog 2 (E. coli) (BOLA2), mRNA.
7650441	FGFBP1	9982	0.815545	1.75996	4.26235e-05	0.0164892	Homo sapiens fibroblast growth factor binding protein 1 (FGFBP1), mRNA.
2260471	ABLIM2	84448	0.815385	1.75977	2.4897e-05	0.0130157	Homo sapiens actin binding LIM protein family, member 2 (ABLIM2), mRNA.
2370482	GSN	2934	0.810831	1.75422	1.32914e-05	0.0107284	Homo sapiens gelsolin (amyloidosis, Finnish type) (GSN), transcript variant 2, mRNA.
360626	CMIP	80790	0.808449	1.75133	4.94924e-06	0.00665882	Homo sapiens c-Maf-inducing protein (CMIP), transcript variant Tc-mip, mRNA.
4210228	PON3	5446	0.8074	1.75005	0.000125652	0.0293366	Homo sapiens paraoxonase 3 (PON3), mRNA.
4900674	BST2	684	0.806531	1.749	0.000153009	0.0332349	Homo sapiens bone marrow stromal cell antigen 2 (BST2), mRNA.
730739	TCEAL3	85012	0.804193	1.74617	6.9552e-06	0.00857737	Homo sapiens transcription elongation factor A (SII)-like 3 (TCEAL3), transcript variant 2, mRNA.
2650564	RARRES3	5920	0.799578	1.74059	0.000122135	0.0287951	Homo sapiens retinoic acid receptor responder (tazarotene induced) 3 (RARRES3), mRNA.
1980521	SLC44A2	57153	0.798988	1.73988	0.000226933	0.0378979	Homo sapiens solute carrier family 44, member 2 (SLC44A2), mRNA.
4480390	SLC35D3	340146	0.798682	1.73951	1.83117e-05	0.0112687	Homo sapiens solute carrier family 35, member D3 (SLC35D3), mRNA.
6130064	MEA1	4201	0.795444	1.73561	0.000324882	0.04509	Homo sapiens male-enhanced antigen 1 (MEA1), mRNA.
2060091	DAG1	1605	0.785156	1.72328	1.51682e-05	0.0107284	Homo sapiens dystroglycan 1 (dystrophin-associated glycoprotein 1) (DAG1), mRNA.
6280224	CYP26B1	56603	0.77581	1.71215	1.4989e-05	0.0107284	Homo sapiens cytochrome P450, family 26, subfamily B, polypeptide 1 (CYP26B1), mRNA.
7570196	TSPAN9	10867	0.774985	1.71117	4.31978e-05	0.0164892	Homo sapiens tetraspanin 9 (TSPAN9), mRNA.
1440300	SLC27A3	11000	0.771531	1.70708	0.000328191	0.0452283	Homo sapiens solute carrier family 27 (fatty acid transporter), member 3 (SLC27A3), mRNA.
6480471	LOC645553	645553	0.771342	1.70686	3.76377e-05	0.0159362	PREDICTED: Homo sapiens hypothetical LOC645553 (LOC645553), mRNA.
2480068	CD63	967	0.76987	1.70512	5.36148e-05	0.0185515	Homo sapiens CD63 molecule (CD63), transcript variant 2, mRNA.
6590592	SDC1	6382	0.763194	1.69724	0.000361194	0.0475944	Homo sapiens syndecan 1 (SDC1), transcript variant 1, mRNA.
4290097	CD99	4267	0.756042	1.68885	0.000234755	0.0385352	Homo sapiens CD99 molecule (CD99), transcript variant 1, mRNA.
3450180	OAS1	4938	0.755047	1.68769	0.000143112	0.0317194	Homo sapiens 2',5'-oligoadenylate synthetase 1, 40/46kDa (OAS1), transcript variant 2, mRNA.
4560576	MYD88	4615	0.754138	1.68662	6.02782e-05	0.0196938	Homo sapiens myeloid differentiation primary response gene (88) (MYD88), mRNA.
2140097	PIK3R2	5296	0.752087	1.68423	0.000100548	0.0259449	Homo sapiens phosphoinositide-3-kinase, regulatory subunit 2 (beta) (PIK3R2), mRNA.
1710091	IRS1	3667	0.750837	1.68277	1.50142e-05	0.0107284	Homo sapiens insulin receptor substrate 1 (IRS1), mRNA.
2680070	EFNB3	1949	0.749904	1.68168	5.03865e-05	0.0182179	Homo sapiens ephrin-B3 (EFNB3), mRNA.
6420050	NPTX2	4885	0.748544	1.6801	0.000242865	0.0392706	Homo sapiens neuronal pentraxin II (NPTX2), mRNA.
5550142	LHX2	9355	0.747701	1.67911	2.03056e-05	0.0116264	Homo sapiens LIM homeobox 2 (LHX2), mRNA.
2340709	ZMYM3	9203	0.747659	1.67907	0.000174615	0.0341393	Homo sapiens zinc finger, MYM-type 3 (ZMYM3), transcript variant 2, mRNA.
1340491	SP110	3431	0.743679	1.67444	1.12555e-06	0.00386676	Homo sapiens SP110 nuclear body protein (SP110), transcript variant b, mRNA.
5690408	IRX3	79191	0.74175	1.6722	0.000189996	0.034878	Homo sapiens iroquois homeobox 3 (IRX3), mRNA.
3890072	BCMO1	53630	0.735663	1.66516	4.17242e-05	0.0164489	Homo sapiens beta-carotene 15,15'-monooxygenase 1 (BCMO1), mRNA.
3710243	ZC3HAV1	56829	0.735363	1.66482	0.000163799	0.0338098	Homo sapiens zinc finger CCCH-type, antiviral 1 (ZC3HAV1), transcript variant 2, mRNA.
4780072	TCEAL3	85012	0.730879	1.65965	2.87578e-05	0.0142327	Homo sapiens transcription elongation factor A (SII)-like 3 (TCEAL3), transcript variant 1, mRNA.
2070059	PARP10	84875	0.72757	1.65585	0.000165567	0.0338098	Homo sapiens poly (ADP-ribose) polymerase family, member 10 (PARP10), mRNA.
3800487	ZNFX1	57169	0.726888	1.65506	1.12286e-05	0.0107284	Homo sapiens zinc finger, NFX1-type containing 1 (ZNFX1), mRNA.
540075	NPC2	10577	0.724057	1.65182	4.62537e-06	0.00654299	Homo sapiens Niemann-Pick disease, type C2 (NPC2), mRNA.
4830239	ITPKB	3707	0.71987	1.64703	1.29923e-05	0.0107284	Homo sapiens inositol 1,4,5-trisphosphate 3-kinase B (ITPKB), mRNA.
6560075	TRIM21	6737	0.715015	1.6415	1.71467e-05	0.0108511	Homo sapiens tripartite motif-containing 21 (TRIM21), mRNA.
3840593	SP110	3431	0.714542	1.64096	7.60524e-06	0.00875394	Homo sapiens SP110 nuclear body protein (SP110), transcript variant b, mRNA.
630470	C19orf33	64073	0.712893	1.63909	7.38553e-05	0.02161	Homo sapiens chromosome 19 open reading frame 33 (C19orf33), mRNA.
770475		NA	0.711648	1.63767	0.000177303	0.0342473	Homo sapiens mRNA for KIAA0574 protein, partial cds
7160224	APH1B	83464	0.711493	1.6375	7.31381e-05	0.02161	Homo sapiens anterior pharynx defective 1 homolog B (C. elegans) (APH1B), mRNA.
7000114	PPIC	5480	0.709272	1.63498	0.000313846	0.0446342	Homo sapiens peptidylprolyl isomerase C (cyclophilin C) (PPIC), mRNA.
1940273	SGSM2	9905	0.707283	1.63273	0.000246584	0.0392706	Homo sapiens small G protein signaling modulator 2 (SGSM2), transcript variant 1, mRNA.
1260241	EIF4EBP2	1979	0.707083	1.6325	3.27375e-07	0.00190915	Homo sapiens eukaryotic translation initiation factor 4E binding protein 2 (EIF4EBP2), mRNA.
7040270	ZNF362	149076	0.704989	1.63013	3.42222e-05	0.0153205	Homo sapiens zinc finger protein 362 (ZNF362), mRNA.
2750563	PPP1R1A	5502	0.702616	1.62745	1.42598e-05	0.0107284	Homo sapiens protein phosphatase 1, regulatory (inhibitor) subunit 1A (PPP1R1A), mRNA.
6940431	WSCD1	23302	0.701665	1.62638	0.000270129	0.0409223	Homo sapiens WSC domain containing 1 (WSCD1), mRNA.
6940270	MUC13	56667	0.701349	1.62602	1.09587e-05	0.0107284	Homo sapiens mucin 13, cell surface associated (MUC13), mRNA.
4250327	RHOC	389	0.700486	1.62505	0.000101743	0.0260288	Homo sapiens ras homolog gene family, member C (RHOC), transcript variant 1, mRNA.
4920593	CDKN2C	1031	0.699716	1.62419	0.000359609	0.0475944	Homo sapiens cyclin-dependent kinase inhibitor 2C (p18, inhibits CDK4) (CDKN2C), transcript variant 2, mRNA.
4150279	C6orf47	57827	0.699373	1.6238	0.000186571	0.0346459	Homo sapiens chromosome 6 open reading frame 47 (C6orf47), mRNA.
2900441	ZBTB4	57659	0.699097	1.62349	0.000180361	0.0343584	Homo sapiens zinc finger and BTB domain containing 4 (ZBTB4), mRNA.
5960021		NA	0.687131	1.61008	0.00024806	0.0393038	Homo sapiens cDNA FLJ13267 fis, clone OVARC1000964
2650762	ITM2C	81618	0.685188	1.60791	1.57368e-05	0.0108511	Homo sapiens integral membrane protein 2C (ITM2C), transcript variant 2, mRNA.
620639	NAAA	27163	0.684229	1.60684	1.24282e-05	0.0107284	Homo sapiens N-acylethanolamine acid amidase (NAAA), transcript variant 1, mRNA.
6940561	IFI27L2	83982	0.683915	1.60649	0.000363475	0.0477641	Homo sapiens interferon, alpha-inducible protein 27-like 2 (IFI27L2), mRNA.
4390300	TOB1	10140	0.682217	1.6046	0.000312001	0.0445281	Homo sapiens transducer of ERBB2, 1 (TOB1), mRNA.
110259	PARD6G	84552	0.682172	1.60455	5.15143e-05	0.0182179	Homo sapiens par-6 partitioning defective 6 homolog gamma (C. elegans) (PARD6G), mRNA.
6560156	DUSP3	1845	0.681173	1.60344	0.000257512	0.0399526	Homo sapiens dual specificity phosphatase 3 (vaccinia virus phosphatase VH1-related) (DUSP3), mRNA.
60398	KCNJ4	3761	0.680046	1.60219	0.000265725	0.0408068	Homo sapiens potassium inwardly-rectifying channel, subfamily J, member 4 (KCNJ4), transcript variant 1, mRNA.
2230091	LHPP	64077	0.677863	1.59977	4.14217e-05	0.0164489	Homo sapiens phospholysine phosphohistidine inorganic pyrophosphate phosphatase (LHPP), mRNA.
1260020	TP53I3	9540	0.677505	1.59937	7.38848e-05	0.02161	Homo sapiens tumor protein p53 inducible protein 3 (TP53I3), transcript variant 2, mRNA.
5220070	HLA-F	3134	0.672207	1.59351	1.85087e-05	0.0112687	Homo sapiens major histocompatibility complex, class I, F (HLA-F), transcript variant 1, mRNA.
6940088	DGKA	1606	0.668465	1.58938	0.000134635	0.0305444	Homo sapiens diacylglycerol kinase, alpha 80kDa (DGKA), transcript variant 4, mRNA.
4540215	FBXO2	26232	0.666406	1.58711	0.000222501	0.0377276	Homo sapiens F-box protein 2 (FBXO2), mRNA.
1010431	CRYM	1428	0.665674	1.58631	0.000352397	0.0470802	Homo sapiens crystallin, mu (CRYM), transcript variant 1, mRNA.
6130725	ARHGEF18	23370	0.664545	1.58507	0.000131494	0.0301158	Homo sapiens rho/rac guanine nucleotide exchange factor (GEF) 18 (ARHGEF18), mRNA.
2510477	B3GALT6	126792	0.662497	1.58282	0.000382521	0.0489871	Homo sapiens UDP-Gal:betaGal beta 1,3-galactosyltransferase polypeptide 6 (B3GALT6), mRNA.
6220722	MSRA	4482	0.661188	1.58138	0.000332945	0.0457523	Homo sapiens methionine sulfoxide reductase A (MSRA), mRNA.
4210626	SLC25A22	79751	0.659605	1.57965	0.000292506	0.0422917	Homo sapiens solute carrier family 25 (mitochondrial carrier: glutamate), member 22 (SLC25A22), nuclear gene encoding mitochondrial protein, mRNA.
5550348	ICMT	23463	0.65939	1.57941	0.000177248	0.0342473	Homo sapiens isoprenylcysteine carboxyl methyltransferase (ICMT), mRNA.
770564	C1orf115	79762	0.658111	1.57802	1.66533e-05	0.0108511	Homo sapiens chromosome 1 open reading frame 115 (C1orf115), mRNA.
2140671	DBNL	28988	0.650074	1.56925	0.000154034	0.0332349	Homo sapiens drebrin-like (DBNL), transcript variant 2, mRNA.
3170020	DGKA	1606	0.64932	1.56843	4.02521e-06	0.00653048	Homo sapiens diacylglycerol kinase, alpha 80kDa (DGKA), transcript variant 4, mRNA.
5910095	CCDC115	84317	0.648994	1.56807	0.000337601	0.0461286	Homo sapiens coiled-coil domain containing 115 (CCDC115), mRNA.
150458	MDK	4192	0.647408	1.56635	1.89779e-05	0.0112687	Homo sapiens midkine (neurite growth-promoting factor 2) (MDK), transcript variant 1, mRNA.
3830180	VPS16	64601	0.647215	1.56614	0.000285148	0.0416854	Homo sapiens vacuolar protein sorting 16 homolog (S. cerevisiae) (VPS16), transcript variant 1, mRNA.
2810008		NA	0.644374	1.56306	5.1492e-05	0.0182179	Homo sapiens mRNA full length insert cDNA clone EUROIMAGE 592473
3610553	GUSB	2990	0.644126	1.56279	0.000103722	0.0261185	Homo sapiens glucuronidase, beta (GUSB), mRNA.
4040189	RIMS3	9783	0.641296	1.55973	3.97051e-05	0.0162442	Homo sapiens regulating synaptic membrane exocytosis 3 (RIMS3), mRNA.
1110669	ITM2C	81618	0.632146	1.54987	0.000195272	0.0351295	Homo sapiens integral membrane protein 2C (ITM2C), transcript variant 2, mRNA.
2810253	ACSF2	80221	0.630194	1.54777	0.000325313	0.04509	Homo sapiens acyl-CoA synthetase family member 2 (ACSF2), mRNA.
1010487	BTG2	7832	0.62893	1.54642	5.84262e-05	0.0195143	Homo sapiens BTG family, member 2 (BTG2), mRNA.
1980403	ZNF395	55893	0.621347	1.53831	0.000144477	0.0318751	Homo sapiens zinc finger protein 395 (ZNF395), mRNA.
150019	SLAIN1	122060	0.618836	1.53564	6.48238e-05	0.0203738	Homo sapiens SLAIN motif family, member 1 (SLAIN1), transcript variant 1, mRNA.
520468	LOC402175	402175	0.618607	1.53539	0.000279571	0.0415051	PREDICTED: Homo sapiens misc_RNA (LOC402175), miscRNA.
3850026	TP53AP1	11257	0.618185	1.53494	0.000225162	0.0378651	Homo sapiens TP53 activated protein 1 (TP53AP1), mRNA.
1780273	ALOX5	240	0.615091	1.53165	2.2108e-05	0.0122219	PREDICTED: Homo sapiens arachidonate 5-lipoxygenase (ALOX5), mRNA.
2510161	B3GALT4	8705	0.612717	1.52914	0.000296794	0.0427383	Homo sapiens UDP-Gal:betaGlcNAc beta 1,3-galactosyltransferase, polypeptide 4 (B3GALT4), mRNA.
3850600	PCBD1	5092	0.612073	1.52845	0.000257484	0.0399526	Homo sapiens 6-pyruvoyl-tetrahydropterin synthase/dimerization cofactor of hepatocyte nuclear factor 1 alpha (TCF1) (PCBD1), transcript variant 2, mRNA.
150678	C10orf26	54838	0.611671	1.52803	0.00028223	0.0416385	Homo sapiens chromosome 10 open reading frame 26 (C10orf26), transcript variant 1, mRNA.
1300139	GNG7	2788	0.608657	1.52484	0.00026726	0.0408068	Homo sapiens guanine nucleotide binding protein (G protein), gamma 7 (GNG7), mRNA.
5130176	NAAA	27163	0.606918	1.523	6.02382e-05	0.0196938	Homo sapiens N-acylethanolamine acid amidase (NAAA), transcript variant 1, mRNA.
2710646	MSRB2	22921	0.604533	1.52049	0.000209042	0.0362964	Homo sapiens methionine sulfoxide reductase B2 (MSRB2), mRNA.
2680072	OLFM1	10439	0.60104	1.51681	1.21209e-05	0.0107284	Homo sapiens olfactomedin 1 (OLFM1), transcript variant 1, mRNA.
460113	MAGED1	9500	0.600305	1.51604	0.000307152	0.0439666	Homo sapiens melanoma antigen family D, 1 (MAGED1), transcript variant 3, mRNA.
1850164	FLJ20920	80221	0.594612	1.51007	0.000231989	0.0383428	Homo sapiens hypothetical protein FLJ20920 (FLJ20920), mRNA.
1260468	GAL3ST1	9514	0.583719	1.49871	0.000211391	0.0365721	Homo sapiens galactose-3-O-sulfotransferase 1 (GAL3ST1), mRNA.
4730343	ATP6V0E1	8992	0.581746	1.49666	0.000169144	0.0338098	Homo sapiens ATPase, H+ transporting, lysosomal 9kDa, V0 subunit e1 (ATP6V0E1), mRNA.
2630601		NA	0.577512	1.49227	0.000189836	0.034878	Human mRNA for KIAA0280 gene, partial cds
2320343	MAMLD1	10046	0.576868	1.49161	3.9854e-05	0.0162442	Homo sapiens mastermind-like domain containing 1 (MAMLD1), mRNA.
520239	SAMD11	148398	0.576579	1.49131	8.23074e-05	0.0224112	Homo sapiens sterile alpha motif domain containing 11 (SAMD11), mRNA.
5260403	ST3GAL5	8869	0.575095	1.48978	1.81377e-06	0.00484638	Homo sapiens ST3 beta-galactoside alpha-2,3-sialyltransferase 5 (ST3GAL5), transcript variant 2, mRNA.
290132	C20orf117	140710	0.574153	1.4888	4.48075e-06	0.00653048	Homo sapiens chromosome 20 open reading frame 117 (C20orf117), transcript variant 2, mRNA.
1980608	CRYM	1428	0.571836	1.48641	2.02447e-05	0.0116264	Homo sapiens crystallin, mu (CRYM), transcript variant 1, mRNA.
6940059	LOC375295	375295	0.569777	1.48429	0.000168121	0.0338098	PREDICTED: Homo sapiens hypothetical gene supported by BC013438 (LOC375295), mRNA.
4610403	NEURL1B	54492	0.569031	1.48353	0.000183095	0.0343584	Homo sapiens neuralized homolog 1B (Drosophila) (NEURL1B), mRNA.
7000356	RXRA	6256	0.560304	1.47458	0.000102442	0.026069	Homo sapiens retinoid X receptor, alpha (RXRA), mRNA.
6940280	GPR177	79971	0.557434	1.47165	3.2569e-05	0.0150619	Homo sapiens G protein-coupled receptor 177 (GPR177), transcript variant 2, mRNA.
3830309	USH1C	10083	0.556362	1.47056	4.4464e-05	0.0166178	Homo sapiens Usher syndrome 1C (autosomal recessive, severe) (USH1C), transcript variant b3, mRNA.
1850156	CLDN23	137075	0.553062	1.4672	3.52816e-05	0.0153535	Homo sapiens claudin 23 (CLDN23), mRNA.
1400592	LRRC32	2615	0.550015	1.4641	7.45855e-05	0.02161	Homo sapiens leucine rich repeat containing 32 (LRRC32), mRNA.
580465	VASH1	22846	0.549076	1.46315	2.8439e-05	0.0142327	Homo sapiens vasohibin 1 (VASH1), mRNA.
20465	MRPL36	64979	0.548042	1.4621	3.77729e-05	0.0159362	Homo sapiens mitochondrial ribosomal protein L36 (MRPL36), nuclear gene encoding mitochondrial protein, mRNA.
3060100	ADCY9	115	0.547879	1.46193	6.8819e-05	0.0210823	Homo sapiens adenylate cyclase 9 (ADCY9), mRNA.
5270021	UBE2E2	7325	0.545031	1.45905	6.52354e-05	0.0203738	Homo sapiens ubiquitin-conjugating enzyme E2E 2 (UBC4/5 homolog, yeast) (UBE2E2), mRNA.
4590441	CYB5R3	1727	0.544861	1.45888	0.000117568	0.02832	Homo sapiens cytochrome b5 reductase 3 (CYB5R3), transcript variant S, mRNA.
10008	RERE	473	0.539621	1.45359	1.68673e-05	0.0108511	Homo sapiens arginine-glutamic acid dipeptide (RE) repeats (RERE), transcript variant 3, mRNA.
620692	SLC25A42	284439	0.538621	1.45258	0.00026244	0.0404561	Homo sapiens solute carrier family 25, member 42 (SLC25A42), mRNA.
4180468	ZBED1	9189	0.534854	1.4488	0.000183189	0.0343584	Homo sapiens zinc finger, BED-type containing 1 (ZBED1), mRNA.
5670672	GUSBL1	387036	0.533916	1.44785	3.38438e-05	0.0153205	Homo sapiens glucuronidase, beta-like 1 (GUSBL1), non-coding RNA.
6590438	REG4	83998	0.529033	1.44296	1.43383e-05	0.0107284	Homo sapiens regenerating islet-derived family, member 4 (REG4), mRNA.
5080709	DUSP22	56940	0.527643	1.44157	0.000280137	0.0415051	PREDICTED: Homo sapiens dual specificity phosphatase 22 (DUSP22), mRNA.
6130136	GPR177	79971	0.526648	1.44058	3.54341e-05	0.0153535	Homo sapiens G protein-coupled receptor 177 (GPR177), transcript variant 2, mRNA.
150400	LBA1	9881	0.525161	1.43909	0.000252583	0.0395708	Homo sapiens lupus brain antigen 1 (LBA1), mRNA.
2470136	TLE4	7091	0.523649	1.43759	0.000126643	0.0294253	Homo sapiens transducin-like enhancer of split 4 (E(sp1) homolog, Drosophila) (TLE4), mRNA.
3290731	PRKCH	5583	0.523387	1.43733	0.000220391	0.0375884	Homo sapiens protein kinase C, eta (PRKCH), mRNA.
6180608	SLC27A1	376497	0.520982	1.43493	0.0003916	0.0496949	Homo sapiens solute carrier family 27 (fatty acid transporter), member 1 (SLC27A1), mRNA.
1070451	ANXA5	308	0.519914	1.43387	7.55444e-05	0.0217162	Homo sapiens annexin A5 (ANXA5), mRNA.
670086	MXD1	4084	0.519746	1.4337	0.000206931	0.03606	Homo sapiens MAX dimerization protein 1 (MXD1), mRNA.
1500491	PDE6D	5147	0.516782	1.43076	5.21289e-05	0.0182767	Homo sapiens phosphodiesterase 6D, cGMP-specific, rod, delta (PDE6D), mRNA.
4810039	PROC	5624	0.513752	1.42776	0.0003425	0.0465335	Homo sapiens protein C (inactivator of coagulation factors Va and VIIIa) (PROC), mRNA.
6110195	ZCCHC24	219654	0.51329	1.4273	6.7781e-05	0.0209126	Homo sapiens zinc finger, CCHC domain containing 24 (ZCCHC24), mRNA.
870468	KCNMB4	27345	0.510822	1.42486	0.000193847	0.0351295	Homo sapiens potassium large conductance calcium-activated channel, subfamily M, beta member 4 (KCNMB4), mRNA.
3940364	LOC347376	347376	0.509816	1.42387	0.000268162	0.040815	PREDICTED: Homo sapiens similar to H3 histone, family 3B (LOC347376), mRNA.
1570709	FZD7	8324	0.507996	1.42207	0.000253478	0.039582	Homo sapiens frizzled homolog 7 (Drosophila) (FZD7), mRNA.
3060754	SEMA4F	10505	0.503609	1.41776	1.30202e-05	0.0107284	Homo sapiens sema domain, immunoglobulin domain (Ig), transmembrane domain (TM) and short cytoplasmic domain, (semaphorin) 4F (SEMA4F), mRNA.
5130142	LOC100128731	100128731	0.503498	1.41765	3.14292e-05	0.0149376	Homo sapiens dolichyl-diphosphooligosaccharide--protein glycosyltransferase subunit 4 (LOC100128731), mRNA.
1440753	LOC550643	550643	0.503214	1.41737	0.000226568	0.0378979	Homo sapiens hypothetical LOC550643 (LOC550643), non-coding RNA.
730497	CC2D1B	200014	0.499583	1.4138	1.03871e-05	0.0106294	Homo sapiens coiled-coil and C2 domain containing 1B (CC2D1B), mRNA.
630356	DAZAP2	9802	0.496903	1.41118	0.000243437	0.0392706	Homo sapiens DAZ associated protein 2 (DAZAP2), mRNA.
510484	RAB40B	10966	0.495568	1.40988	0.000387255	0.0492736	Homo sapiens RAB40B, member RAS oncogene family (RAB40B), mRNA.
5860608	LOC400948	400948	0.494923	1.40925	7.89332e-05	0.0220612	PREDICTED: Homo sapiens similar to CG33774-PA (LOC400948), mRNA.
1260477	CHRFAM7A	89832	0.492633	1.40701	0.000219713	0.0375884	Homo sapiens CHRNA7 (cholinergic receptor, nicotinic, alpha 7, exons 5-10) and FAM7A (family with sequence similarity 7A, exons A-E) fusion (CHRFAM7A), transcript variant 1, mRNA.
5870553	PTPRF	5792	0.485602	1.40017	0.000165089	0.0338098	Homo sapiens protein tyrosine phosphatase, receptor type, F (PTPRF), transcript variant 2, mRNA.
2600397	RPESP	157869	0.483794	1.39842	7.62301e-05	0.0217162	Homo sapiens RPE-spondin (RPESP), mRNA.
3890138	MTMR11	10903	0.482856	1.39751	0.000118353	0.02832	Homo sapiens myotubularin related protein 11 (MTMR11), mRNA.
3520066	FZD1	8321	0.4775	1.39233	0.00019907	0.0351295	Homo sapiens frizzled homolog 1 (Drosophila) (FZD1), mRNA.
2640377	PGCP	10404	0.476113	1.39099	2.24474e-05	0.0122685	Homo sapiens plasma glutamate carboxypeptidase (PGCP), mRNA.
5910600	FAM57A	79850	0.474128	1.38908	0.000132137	0.0301197	Homo sapiens family with sequence similarity 57, member A (FAM57A), mRNA.
940612	MAGED2	10916	0.473248	1.38823	4.78566e-05	0.0175703	Homo sapiens melanoma antigen family D, 2 (MAGED2), transcript variant 1, mRNA.
7570195	KIAA0355	9710	0.47153	1.38658	0.000120766	0.0286127	Homo sapiens KIAA0355 (KIAA0355), mRNA.
5270435	FNBP1	23048	0.468159	1.38334	0.000284492	0.0416854	Homo sapiens formin binding protein 1 (FNBP1), mRNA.
3310520	MOXD1	26002	0.468001	1.38319	0.000168286	0.0338098	Homo sapiens monooxygenase, DBH-like 1 (MOXD1), transcript variant 2, mRNA.
3890246	SDCBP2	27111	0.467229	1.38245	0.000349392	0.0468088	Homo sapiens syndecan binding protein (syntenin) 2 (SDCBP2), transcript variant 1, mRNA.
4570255	LEF1	51176	0.462801	1.37822	5.64823e-05	0.0190566	Homo sapiens lymphoid enhancer-binding factor 1 (LEF1), mRNA.
1940274	IFI27L2	83982	0.460654	1.37617	0.000106744	0.0263279	Homo sapiens interferon, alpha-inducible protein 27-like 2 (IFI27L2), mRNA.
840364	SGSM1	129049	0.459508	1.37507	1.89549e-05	0.0112687	Homo sapiens small G protein signaling modulator 1 (SGSM1), transcript variant 1, mRNA.
5570224	C17orf63	55731	0.456353	1.37207	0.000284523	0.0416854	Homo sapiens chromosome 17 open reading frame 63 (C17orf63), transcript variant 1, mRNA.
160270	FXYD6	53826	0.456086	1.37182	0.000336059	0.0460487	Homo sapiens FXYD domain containing ion transport regulator 6 (FXYD6), mRNA.
6380681	C19orf12	83636	0.455215	1.37099	0.000136859	0.030633	Homo sapiens chromosome 19 open reading frame 12 (C19orf12), transcript variant 1, mRNA.
1500112	ORMDL3	94103	0.454917	1.3707	0.000241204	0.0392706	Homo sapiens ORM1-like 3 (S. cerevisiae) (ORMDL3), mRNA.
5340161	TMEM217	221468	0.450283	1.36631	0.000146252	0.0321194	Homo sapiens transmembrane protein 217 (TMEM217), mRNA.
7200242	SULF2	55959	0.444528	1.36087	0.000162603	0.0338098	Homo sapiens sulfatase 2 (SULF2), transcript variant 1, mRNA.
4670544	ACSS2	55902	0.442954	1.35939	0.00035524	0.0473286	Homo sapiens acyl-CoA synthetase short-chain family member 2 (ACSS2), transcript variant 1, mRNA.
4070719	C15orf48	84419	0.441954	1.35844	4.45713e-05	0.0166178	Homo sapiens chromosome 15 open reading frame 48 (C15orf48), transcript variant 2, mRNA.
1500563	CHD5	26038	0.441801	1.3583	0.000280328	0.0415051	Homo sapiens chromodomain helicase DNA binding protein 5 (CHD5), mRNA.
5690639	FBLN5	10516	0.440253	1.35684	1.62973e-05	0.0108511	Homo sapiens fibulin 5 (FBLN5), mRNA.
1170647	ACADVL	37	0.4377	1.35444	6.34235e-05	0.0202014	Homo sapiens acyl-Coenzyme A dehydrogenase, very long chain (ACADVL), nuclear gene encoding mitochondrial protein, transcript variant 2, mRNA.
5960079		NA	0.43482	1.35174	0.000103214	0.0261185	Homo sapiens mRNA; cDNA DKFZp779K2051 (from clone DKFZp779K2051)
1770201	PPAP2A	8611	0.434187	1.35115	5.02325e-05	0.0182179	Homo sapiens phosphatidic acid phosphatase type 2A (PPAP2A), transcript variant 2, mRNA.
1340598	MEGF8	1954	0.43228	1.34936	0.000180655	0.0343584	Homo sapiens multiple EGF-like-domains 8 (MEGF8), mRNA.
830687	CHN2	1124	0.429331	1.34661	0.000189583	0.034878	Homo sapiens chimerin (chimaerin) 2 (CHN2), transcript variant 2, mRNA.
3130600	BTN3A1	11119	0.423092	1.3408	5.98993e-05	0.0196938	Homo sapiens butyrophilin, subfamily 3, member A1 (BTN3A1), mRNA.
6020564	RRAGA	10670	0.421253	1.33909	3.87613e-05	0.016211	Homo sapiens Ras-related GTP binding A (RRAGA), mRNA.
6330754	UBE2Q1	55585	0.418799	1.33681	0.00025104	0.0395708	Homo sapiens ubiquitin-conjugating enzyme E2Q (putative) 1 (UBE2Q1), mRNA.
3290338	POLR2A	5430	0.417968	1.33604	0.000324765	0.04509	Homo sapiens polymerase (RNA) II (DNA directed) polypeptide A, 220kDa (POLR2A), mRNA.
6980400	TMEM185A	84548	0.417718	1.33581	0.000277641	0.0415051	Homo sapiens transmembrane protein 185A (TMEM185A), mRNA.
1240392	GPR137B	7107	0.417472	1.33559	0.000277938	0.0415051	Homo sapiens G protein-coupled receptor 137B (GPR137B), mRNA.
5390451	DKK3	27122	0.411926	1.33046	0.000291703	0.0422917	Homo sapiens dickkopf homolog 3 (Xenopus laevis) (DKK3), transcript variant 2, mRNA.
7040521	ZBTB46	140685	0.408088	1.32693	0.000339016	0.0461907	Homo sapiens zinc finger and BTB domain containing 46 (ZBTB46), mRNA.
2640408	DENND5A	23258	0.404768	1.32388	0.000379466	0.048947	Homo sapiens DENN/MADD domain containing 5A (DENND5A), mRNA.
3120437	CRAT	1384	0.400558	1.32002	0.000318982	0.0449904	Homo sapiens carnitine acetyltransferase (CRAT), nuclear gene encoding mitochondrial protein, transcript variant 1, mRNA.
2600059	GNPDA1	10007	0.392489	1.31266	2.90005e-05	0.0142327	Homo sapiens glucosamine-6-phosphate deaminase 1 (GNPDA1), mRNA.
4570279	BMP8B	656	0.391303	1.31158	0.00017374	0.0341229	Homo sapiens bone morphogenetic protein 8b (BMP8B), mRNA.
1430187	CSTB	1476	0.390022	1.31041	3.37018e-05	0.0153205	Homo sapiens cystatin B (stefin B) (CSTB), mRNA.
5550500	MXRA7	439921	0.388	1.30858	7.05437e-05	0.0213143	Homo sapiens matrix-remodelling associated 7 (MXRA7), transcript variant 2, mRNA.
1410209	SGK1	6446	0.373181	1.29521	0.00011561	0.0282146	Homo sapiens serum/glucocorticoid regulated kinase 1 (SGK1), transcript variant 1, mRNA.
4890743	IQSEC1	9922	0.367811	1.29039	8.08744e-05	0.0222271	Homo sapiens IQ motif and Sec7 domain 1 (IQSEC1), mRNA.
5090408	LRIG1	26018	0.355531	1.27946	0.000262303	0.0404561	Homo sapiens leucine-rich repeats and immunoglobulin-like domains 1 (LRIG1), mRNA.
1230347	RERE	473	0.352632	1.27689	0.000292813	0.0422917	Homo sapiens arginine-glutamic acid dipeptide (RE) repeats (RERE), transcript variant 1, mRNA.
5550286	CDKN2C	1031	0.350126	1.27467	0.000212317	0.0366006	Homo sapiens cyclin-dependent kinase inhibitor 2C (p18, inhibits CDK4) (CDKN2C), transcript variant 1, mRNA.
6450685	PLXNA1	5361	0.347759	1.27258	0.000183631	0.0343584	Homo sapiens plexin A1 (PLXNA1), mRNA.
3710551	EBF4	57593	0.343529	1.26886	0.000217611	0.0373793	Homo sapiens early B-cell factor 4 (EBF4), mRNA.
6100075	GNAS	2778	0.339369	1.2652	0.000116153	0.0282146	Homo sapiens GNAS complex locus (GNAS), transcript variant 4, mRNA.
5260474	C1R	715	0.333215	1.25982	9.7866e-05	0.0255813	Homo sapiens complement component 1, r subcomponent (C1R), mRNA.
1030463	PROK2	60675	0.328167	1.25542	0.000360805	0.0475944	Homo sapiens prokineticin 2 (PROK2), mRNA.
2450762	IKBKE	9641	0.318407	1.24695	0.000196683	0.0351295	Homo sapiens inhibitor of kappa light polypeptide gene enhancer in B-cells, kinase epsilon (IKBKE), mRNA.
4890093	BRP44L	51660	0.279707	1.21395	0.00018123	0.0343584	Homo sapiens brain protein 44-like (BRP44L), mRNA.
610445	PPFIA1	8500	-0.327689	0.796812	5.42125e-05	0.0186243	Homo sapiens protein tyrosine phosphatase, receptor type, f polypeptide (PTPRF), interacting protein (liprin), alpha 1 (PPFIA1), transcript variant 1, mRNA.
2750327		NA	-0.335598	0.792455	0.000170117	0.0338098	UI-E-EJ1-ajw-k-15-0-UI.r1 UI-E-EJ1 Homo sapiens cDNA clone UI-E-EJ1-ajw-k-15-0-UI 5, mRNA sequence
870053	SNORA84	100124534	-0.355311	0.781701	5.24408e-05	0.0182767	Homo sapiens small nucleolar RNA, H/ACA box 84 (SNORA84), small nucleolar RNA.
1070475	RPL11	6135	-0.384189	0.76621	3.05663e-05	0.0147012	Homo sapiens ribosomal protein L11 (RPL11), mRNA.
2320392	C12orf65	91574	-0.384824	0.765873	0.000318223	0.0449904	Homo sapiens chromosome 12 open reading frame 65 (C12orf65), mRNA.
290114	EBNA1BP2	10969	-0.388258	0.764051	9.72968e-05	0.0255715	Homo sapiens EBNA1 binding protein 2 (EBNA1BP2), mRNA.
6020674	FLJ38482	201931	-0.39283	0.761634	0.000366352	0.048011	Homo sapiens hypothetical protein FLJ38482 (FLJ38482), mRNA.
5310300	SFRS13A	10772	-0.403311	0.756121	0.000183241	0.0343584	Homo sapiens splicing factor, arginine/serine-rich 13A (SFRS13A), transcript variant 2, mRNA.
2340112	LOC100132920	100132920	-0.405539	0.754954	8.77728e-05	0.0235839	PREDICTED: Homo sapiens misc_RNA (LOC100132920), miscRNA.
3450630	SNORD83B	116938	-0.407004	0.754188	0.000223399	0.0377276	Homo sapiens small nucleolar RNA, C/D box 83B (SNORD83B), small nucleolar RNA.
620682	SLC25A37	51312	-0.412798	0.751165	0.000245851	0.0392706	Homo sapiens solute carrier family 25, member 37 (SLC25A37), nuclear gene encoding mitochondrial protein, mRNA.
990474	TAF9	6880	-0.416298	0.749345	0.000173821	0.0341229	Homo sapiens TAF9 RNA polymerase II, TATA box binding protein (TBP)-associated factor, 32kDa (TAF9), transcript variant 2, mRNA.
2600672	DDX27	55661	-0.420105	0.74737	0.000136421	0.030633	Homo sapiens DEAD (Asp-Glu-Ala-Asp) box polypeptide 27 (DDX27), mRNA.
3710189	LIAS	11019	-0.448873	0.732615	0.000196411	0.0351295	Homo sapiens lipoic acid synthetase (LIAS), nuclear gene encoding mitochondrial protein, transcript variant 2, mRNA.
3060278	MGC15763	92106	-0.451983	0.731037	0.000171542	0.0339525	Homo sapiens hypothetical protein BC008322 (MGC15763), mRNA.
2260296	SCAND2	54581	-0.463479	0.725235	0.000252027	0.0395708	Homo sapiens SCAN domain containing 2 (SCAND2) on chromosome 15.
2600452	SURF6	6838	-0.47344	0.720245	8.24764e-05	0.0224112	Homo sapiens surfeit 6 (SURF6), mRNA.
510747	ATXN3	4287	-0.476301	0.718818	3.93261e-05	0.0162442	Homo sapiens ataxin 3 (ATXN3), transcript variant 2, mRNA.
1010653	POLR1C	9533	-0.48386	0.715062	0.000112169	0.027525	Homo sapiens polymerase (RNA) I polypeptide C, 30kDa (POLR1C), transcript variant 1, mRNA.
4490706	BUD31	8896	-0.496728	0.708712	0.000199122	0.0351295	Homo sapiens BUD31 homolog (S. cerevisiae) (BUD31), mRNA.
5720112	TOM1L1	10040	-0.500064	0.707075	0.000381292	0.0489871	Homo sapiens target of myb1 (chicken)-like 1 (TOM1L1), mRNA.
3850292	CHCHD4	131474	-0.502431	0.705916	2.48232e-05	0.0130157	Homo sapiens coiled-coil-helix-coiled-coil-helix domain containing 4 (CHCHD4), nuclear gene encoding mitochondrial protein, transcript variant 2, mRNA.
7200670	MRPS30	10884	-0.510995	0.701738	5.10239e-05	0.0182179	Homo sapiens mitochondrial ribosomal protein S30 (MRPS30), nuclear gene encoding mitochondrial protein, mRNA.
1010494	CTBP2	1488	-0.514625	0.699975	0.000119119	0.0283621	Homo sapiens C-terminal binding protein 2 (CTBP2), transcript variant 1, mRNA.
630753	MKKS	8195	-0.519322	0.697699	0.000194445	0.0351295	Homo sapiens McKusick-Kaufman syndrome (MKKS), transcript variant 2, mRNA.
4210332	WDR73	84942	-0.529074	0.693	7.93534e-05	0.0220612	Homo sapiens WD repeat domain 73 (WDR73), mRNA.
830609	RPL5	6125	-0.532579	0.691318	0.000370441	0.0482839	Homo sapiens ribosomal protein L5 (RPL5), mRNA.
3440424	LOC653820	653820	-0.541267	0.687167	3.25433e-05	0.0150619	PREDICTED: Homo sapiens similar to family with sequence similarity 72, member A, transcript variant 1 (LOC653820), mRNA.
4480008	BTBD1	53339	-0.570315	0.67347	0.000344869	0.0466265	Homo sapiens BTB (POZ) domain containing 1 (BTBD1), transcript variant 1, mRNA.
4850673	UTP23	84294	-0.578002	0.669891	7.12945e-05	0.0213143	Homo sapiens UTP23, small subunit (SSU) processome component, homolog (yeast) (UTP23), mRNA.
2070730	NGDN	25983	-0.580192	0.668875	7.41723e-05	0.02161	Homo sapiens neuroguidin, EIF4E binding protein (NGDN), transcript variant 2, mRNA. XM_941350 XM_945161 XM_945163 XM_945166 XM_945170
380370	HSPC111	51491	-0.590739	0.664003	2.90295e-06	0.00572851	Homo sapiens hypothetical protein HSPC111 (HSPC111), mRNA.
5910138	NGDN	25983	-0.608551	0.655855	0.000160794	0.0338098	Homo sapiens neuroguidin, EIF4E binding protein (NGDN), transcript variant 1, mRNA.
5910397	LIAS	11019	-0.609691	0.655337	2.1579e-05	0.0121257	Homo sapiens lipoic acid synthetase (LIAS), nuclear gene encoding mitochondrial protein, transcript variant 1, mRNA.
160204	RPP40	10799	-0.618812	0.651207	0.000184308	0.0343584	Homo sapiens ribonuclease P/MRP 40kDa subunit (RPP40), mRNA.
5910196	LOC100132547	100132547	-0.627884	0.647125	0.000246211	0.0392706	PREDICTED: Homo sapiens misc_RNA (LOC100132547), miscRNA.
2630561	RPL6	6128	-0.643472	0.64017	0.000347062	0.0466265	Homo sapiens ribosomal protein L6 (RPL6), transcript variant 1, mRNA.
6510327	SNORD96A	619571	-0.658545	0.633517	1.51491e-05	0.0107284	Homo sapiens small nucleolar RNA, C/D box 96A (SNORD96A), small nucleolar RNA.
2100139	ZRANB2	9406	-0.660283	0.632754	0.000205226	0.0359595	Homo sapiens zinc finger, RAN-binding domain containing 2 (ZRANB2), transcript variant 2, mRNA.
2710196	UTP6	55813	-0.663135	0.631505	7.1349e-05	0.0213143	Homo sapiens UTP6, small subunit (SSU) processome component, homolog (yeast) (UTP6), mRNA.
6760021	SNHG7	84973	-0.663583	0.631308	0.000244054	0.0392706	Homo sapiens small nucleolar RNA host gene 7 (non-protein coding) (SNHG7), transcript variant 1, non-coding RNA.
70041	UPF3A	65110	-0.665965	0.630267	0.000275177	0.0414888	Homo sapiens UPF3 regulator of nonsense transcripts homolog A (yeast) (UPF3A), transcript variant 1, mRNA.
7550707	ING3	54556	-0.666908	0.629855	0.00029137	0.0422917	Homo sapiens inhibitor of growth family, member 3 (ING3), transcript variant 1, mRNA.
5310369	LYAR	55646	-0.669376	0.628778	0.000346174	0.0466265	Homo sapiens Ly1 antibody reactive homolog (mouse) (LYAR), mRNA.
1660451	PAPD1	55149	-0.672383	0.627469	0.000155629	0.0334158	Homo sapiens PAP associated domain containing 1 (PAPD1), mRNA.
5960132	NOLC1	9221	-0.682102	0.623257	3.44024e-05	0.0153205	Homo sapiens nucleolar and coiled-body phosphoprotein 1 (NOLC1), mRNA.
2060280	LOC646966	646966	-0.685293	0.621879	1.23094e-06	0.00394688	PREDICTED: Homo sapiens misc_RNA (LOC646966), miscRNA.
1990280	ZNF280D	54816	-0.70787	0.612223	0.000345902	0.0466265	Homo sapiens zinc finger protein 280D (ZNF280D), transcript variant 2, mRNA.
730605	MRPS22	56945	-0.70901	0.61174	0.0003796	0.048947	Homo sapiens mitochondrial ribosomal protein S22 (MRPS22), nuclear gene encoding mitochondrial protein, mRNA.
6520273	LOC646527	646527	-0.758577	0.591079	4.24282e-05	0.0164892	PREDICTED: Homo sapiens misc_RNA (LOC646527), miscRNA.
5870475	SNORA62	6044	-0.762989	0.589274	3.1679e-05	0.0149376	Homo sapiens small nucleolar RNA, H/ACA box 62 (SNORA62), small nucleolar RNA.
6220148	LYAR	55646	-0.767908	0.587269	0.000154096	0.0332349	Homo sapiens Ly1 antibody reactive homolog (mouse) (LYAR), mRNA.
6200014	ZNF165	7718	-0.774061	0.584769	4.15227e-05	0.0164489	Homo sapiens zinc finger protein 165 (ZNF165), mRNA.
4890056	C16orf91	283951	-0.777526	0.583366	2.56807e-05	0.0132811	Homo sapiens chromosome 16 open reading frame 91 (C16orf91), mRNA.
1230296	LTV1	84946	-0.780543	0.582147	9.58365e-05	0.0253261	Homo sapiens LTV1 homolog (S. cerevisiae) (LTV1), mRNA.
450382	LOC441073	441073	-0.786632	0.579696	0.000298584	0.0428678	PREDICTED: Homo sapiens misc_RNA (LOC441073), miscRNA.
520224	C3orf26	84319	-0.787874	0.579197	0.000105274	0.0262346	Homo sapiens chromosome 3 open reading frame 26 (C3orf26), mRNA.
130326	GAR1	54433	-0.7892	0.578665	0.000372636	0.0483324	Homo sapiens GAR1 ribonucleoprotein homolog (yeast) (GAR1), transcript variant 1, mRNA.
60500	RIOK1	83732	-0.79326	0.577039	0.000205607	0.0359595	Homo sapiens RIO kinase 1 (yeast) (RIOK1), transcript variant 1, mRNA.
2640255	LOC641848	641848	-0.797325	0.575415	0.000234054	0.0385352	PREDICTED: Homo sapiens similar to ribosomal protein S3a (LOC641848), mRNA.
2450286	DHX33	56919	-0.801583	0.573719	0.000372824	0.0483324	Homo sapiens DEAH (Asp-Glu-Ala-His) box polypeptide 33 (DHX33), mRNA.
5550220	NOP56	10528	-0.80818	0.571102	3.57252e-07	0.00190915	Homo sapiens NOP56 ribonucleoprotein homolog (yeast) (NOP56), transcript variant 1, mRNA.
2120445	BRIX1	55299	-0.822411	0.565496	0.000246044	0.0392706	Homo sapiens BRX1, biogenesis of ribosomes, homolog (S. cerevisiae) (BRIX1), mRNA.
3060397	MAK16	84549	-0.832269	0.561645	0.000169643	0.0338098	Homo sapiens MAK16 homolog (S. cerevisiae) (MAK16), mRNA.
2690608	RPS7	6201	-0.833432	0.561193	0.000156655	0.0334867	Homo sapiens ribosomal protein S7 (RPS7), mRNA.
4490403	IQCB1	9657	-0.835382	0.560435	9.56929e-05	0.0253261	Homo sapiens IQ motif containing B1 (IQCB1), transcript variant 3, mRNA.
4860463	TAF15	8148	-0.83733	0.559679	7.87065e-05	0.0220612	Homo sapiens TAF15 RNA polymerase II, TATA box binding protein (TBP)-associated factor, 68kDa (TAF15), transcript variant 2, mRNA.
3610372	C3orf26	84319	-0.84744	0.55577	0.00019935	0.0351295	Homo sapiens chromosome 3 open reading frame 26 (C3orf26), mRNA.
2940040	BCCIP	56647	-0.848669	0.555297	0.0001684	0.0338098	Homo sapiens BRCA2 and CDKN1A interacting protein (BCCIP), transcript variant A, mRNA.
1110722	BRIX1	55299	-0.857889	0.551759	2.30061e-05	0.0124326	Homo sapiens BRX1, biogenesis of ribosomes, homolog (S. cerevisiae) (BRIX1), mRNA.
770187	LOC286512	286512	-0.859357	0.551198	0.00038411	0.0490031	PREDICTED: Homo sapiens misc_RNA (LOC286512), miscRNA.
460630	PPA2	27068	-0.859777	0.551038	0.000223561	0.0377276	Homo sapiens pyrophosphatase (inorganic) 2 (PPA2), nuclear gene encoding mitochondrial protein, transcript variant 3, mRNA.
5490008	RSL1D1	26156	-0.873621	0.545775	0.000382967	0.0489871	Homo sapiens ribosomal L1 domain containing 1 (RSL1D1), mRNA.
630100	SNX5	27131	-0.878877	0.543791	4.3065e-05	0.0164892	Homo sapiens sorting nexin 5 (SNX5), transcript variant 1, mRNA.
6860678	HNRPDL	9987	-0.892014	0.538861	0.000280463	0.0415051	Homo sapiens heterogeneous nuclear ribonucleoprotein D-like (HNRPDL), transcript variant 3, transcribed RNA.
2230403	MTIF2	4528	-0.89925	0.536165	0.000321819	0.04509	Homo sapiens mitochondrial translational initiation factor 2 (MTIF2), nuclear gene encoding mitochondrial protein, transcript variant 1, mRNA.
7610537	HMGB2	3148	-0.907758	0.533013	0.00018023	0.0343584	Homo sapiens high-mobility group box 2 (HMGB2), mRNA.
3850414	GNL3	26354	-0.93232	0.524015	2.89464e-05	0.0142327	Homo sapiens guanine nucleotide binding protein-like 3 (nucleolar) (GNL3), transcript variant 1, mRNA.
5960086		NA	-0.943984	0.519795	0.000160164	0.0338098	BP873537 Sugano cDNA library, embryonal kidney Homo sapiens cDNA clone HKR13896, mRNA sequence
4640239	UPF3B	65109	-0.945492	0.519252	0.0003146	0.0446342	Homo sapiens UPF3 regulator of nonsense transcripts homolog B (yeast) (UPF3B), transcript variant 2, mRNA.
5910154	NOP56	10528	-0.948299	0.518243	1.59567e-05	0.0108511	Homo sapiens NOP56 ribonucleoprotein homolog (yeast) (NOP56), transcript variant 1, mRNA.
2600538	RABGGTB	5876	-0.948369	0.518218	0.000160576	0.0338098	Homo sapiens Rab geranylgeranyltransferase, beta subunit (RABGGTB), mRNA.
1780730	CCDC59	29080	-0.956221	0.515405	0.000327443	0.0452283	Homo sapiens coiled-coil domain containing 59 (CCDC59), mRNA.
1090437	GTPBP4	23560	-0.957543	0.514933	1.49666e-05	0.0107284	Homo sapiens GTP binding protein 4 (GTPBP4), mRNA.
3800110	ORC5L	5001	-0.961002	0.5137	0.000198683	0.0351295	Homo sapiens origin recognition complex, subunit 5-like (yeast) (ORC5L), transcript variant 1, mRNA.
6480440	MRS2	57380	-0.964632	0.512409	1.38371e-05	0.0107284	Homo sapiens MRS2 magnesium homeostasis factor homolog (S. cerevisiae) (MRS2), mRNA.
2340082	IFRD1	3475	-0.972863	0.509494	0.000149888	0.0327683	Homo sapiens interferon-related developmental regulator 1 (IFRD1), transcript variant 1, mRNA.
580719	C13orf34	79866	-1.02912	0.49001	7.63065e-05	0.0217162	Homo sapiens chromosome 13 open reading frame 34 (C13orf34), mRNA.
5550356	EXOSC8	11340	-1.0492	0.483235	4.14701e-05	0.0164489	Homo sapiens exosome component 8 (EXOSC8), mRNA.
10176	TAF15	8148	-1.06815	0.476929	0.000168575	0.0338098	Homo sapiens TAF15 RNA polymerase II, TATA box binding protein (TBP)-associated factor, 68kDa (TAF15), transcript variant 1, mRNA.
1300608	SNHG9	735301	-1.13802	0.454383	3.72276e-05	0.0159362	Homo sapiens small nucleolar RNA host gene 9 (non-protein coding) (SNHG9), non-coding RNA.
1430427	SNORD16	595097	-1.21559	0.430596	5.45222e-08	0.000655574	Homo sapiens small nucleolar RNA, C/D box 16 (SNORD16), small nucleolar RNA.
4850390	LOC388796	388796	-1.36193	0.38906	0.000320323	0.0450476	Homo sapiens hypothetical LOC388796 (LOC388796), non-coding RNA.
830619	DDIT3	1649	-1.36427	0.38843	0.0001994	0.0351295	Homo sapiens DNA-damage-inducible transcript 3 (DDIT3), mRNA.
1710368	EZH2	2146	-1.40061	0.378769	3.56524e-08	0.00057158	Homo sapiens enhancer of zeste homolog 2 (Drosophila) (EZH2), transcript variant 2, mRNA.
5720278	SNHG1	23642	-1.64652	0.319409	4.47472e-06	0.00653048	Homo sapiens small nucleolar RNA host gene 1 (non-protein coding) (SNHG1), non-coding RNA.
60639	EZH2	2146	-1.68479	0.311048	6.06844e-09	0.0001791	Homo sapiens enhancer of zeste homolog 2 (Drosophila) (EZH2), transcript variant 1, mRNA.
4180524	EZH2	2146	-1.77729	0.291731	1.27867e-07	0.000933513	Homo sapiens enhancer of zeste homolog 2 (Drosophila) (EZH2), transcript variant 2, mRNA.
3850189	RNU4-2	26834	-2.23529	0.212378	0.000229225	0.0381482	Homo sapiens RNA, U4 small nuclear 2 (RNU4-2), small nuclear RNA.

## Sheet: Tabelle1
1010246	2.28876
5090215	2.2844
6590735	1.54881
4560717	1.53367
290730	1.50158
5050402	1.41814
620102	1.37773
6110630	1.36901
4070300	1.35293
5560075	1.24401
2940075	1.24226
3400360	1.23751
990768	1.19801
1470209	1.15131
1780601	1.14022
4200692	1.1146
60136	1.11264
4900133	1.11095
3450577	1.10516
1990546	1.09265
3610671	1.09222
990735	1.08922
1980634	1.07981
730612	1.07487
780270	1.07369
4570242	1.07248
5310168	1.07164
6200669	1.07095
4830682	1.06777
1690066	1.06552
450615	1.06118
1030630	1.05209
7150437	1.05161
130519	1.04936
5260594	1.0413
6480059	1.03489
3390551	1.03417
10768	1.00664
6020286	1.00312
3360646	1.0023
5080692	1.00056
2510593	0.99965
7040333	0.996495
2850390	0.986691
3170064	0.979339
3370048	0.977928
1940021	0.974111
990372	0.973857
3180070	0.971621
3890484	0.968276
1110373	0.964176
5870521	0.95449
3990403	0.950541
3710647	0.946983
7040035	0.945814
6900278	0.942963
2690390	0.928878
670113	0.923947
1410403	0.918169
5310360	0.913012
1770133	0.904105
1090390	0.901947
20324	0.896267
2490259	0.894869
4480575	0.880573
1710358	0.876096
7650433	0.869766
2070403	0.863507
6100382	0.855476
4180411	0.853234
770411	0.851718
2940632	0.848445
4760095	0.845741
7650209	0.845399
1050671	0.843459
1400376	0.842404
110280	0.831388
4490739	0.830785
6580484	0.821204
5570653	0.819711
4860543	0.81754
7650441	0.815545
2260471	0.815385
2370482	0.810831
360626	0.808449
4210228	0.8074
4900674	0.806531
730739	0.804193
2650564	0.799578
1980521	0.798988
4480390	0.798682
6130064	0.795444
2060091	0.785156
6280224	0.77581
7570196	0.774985
1440300	0.771531
6480471	0.771342
2480068	0.76987
6590592	0.763194
4290097	0.756042
3450180	0.755047
4560576	0.754138
2140097	0.752087
1710091	0.750837
2680070	0.749904
6420050	0.748544
5550142	0.747701
2340709	0.747659
1340491	0.743679
5690408	0.74175
3890072	0.735663
3710243	0.735363
4780072	0.730879
2070059	0.72757
3800487	0.726888
540075	0.724057
4830239	0.71987
6560075	0.715015
3840593	0.714542
630470	0.712893
770475	0.711648
7160224	0.711493
7000114	0.709272
1940273	0.707283
1260241	0.707083
7040270	0.704989
2750563	0.702616
6940431	0.701665
6940270	0.701349
4250327	0.700486
4920593	0.699716
4150279	0.699373
2900441	0.699097
5960021	0.687131
2650762	0.685188
620639	0.684229
6940561	0.683915
4390300	0.682217
110259	0.682172
6560156	0.681173
60398	0.680046
2230091	0.677863
1260020	0.677505
5220070	0.672207
6940088	0.668465
4540215	0.666406
1010431	0.665674
6130725	0.664545
2510477	0.662497
6220722	0.661188
4210626	0.659605
5550348	0.65939
770564	0.658111
2140671	0.650074
3170020	0.64932
5910095	0.648994
150458	0.647408
3830180	0.647215
2810008	0.644374
3610553	0.644126
4040189	0.641296
1110669	0.632146
2810253	0.630194
1010487	0.62893
1980403	0.621347
150019	0.618836
520468	0.618607
3850026	0.618185
1780273	0.615091
2510161	0.612717
3850600	0.612073
150678	0.611671
1300139	0.608657
5130176	0.606918
2710646	0.604533
2680072	0.60104
460113	0.600305
1850164	0.594612
1260468	0.583719
4730343	0.581746
2630601	0.577512
2320343	0.576868
520239	0.576579
5260403	0.575095
290132	0.574153
1980608	0.571836
6940059	0.569777
4610403	0.569031
7000356	0.560304
6940280	0.557434
3830309	0.556362
1850156	0.553062
1400592	0.550015
580465	0.549076
20465	0.548042
3060100	0.547879
5270021	0.545031
4590441	0.544861
10008	0.539621
620692	0.538621
4180468	0.534854
5670672	0.533916
6590438	0.529033
5080709	0.527643
6130136	0.526648
150400	0.525161
2470136	0.523649
3290731	0.523387
6180608	0.520982
1070451	0.519914
670086	0.519746
1500491	0.516782
4810039	0.513752
6110195	0.51329
870468	0.510822
3940364	0.509816
1570709	0.507996
3060754	0.503609
5130142	0.503498
1440753	0.503214
730497	0.499583
630356	0.496903
510484	0.495568
5860608	0.494923
1260477	0.492633
5870553	0.485602
2600397	0.483794
3890138	0.482856
3520066	0.4775
2640377	0.476113
5910600	0.474128
940612	0.473248
7570195	0.47153
5270435	0.468159
3310520	0.468001
3890246	0.467229
4570255	0.462801
1940274	0.460654
840364	0.459508
5570224	0.456353
160270	0.456086
6380681	0.455215
1500112	0.454917
5340161	0.450283
7200242	0.444528
4670544	0.442954
4070719	0.441954
1500563	0.441801
5690639	0.440253
1170647	0.4377
5960079	0.43482
1770201	0.434187
1340598	0.43228
830687	0.429331
3130600	0.423092
6020564	0.421253
6330754	0.418799
3290338	0.417968
6980400	0.417718
1240392	0.417472
5390451	0.411926
7040521	0.408088
2640408	0.404768
3120437	0.400558
2600059	0.392489
4570279	0.391303
1430187	0.390022
5550500	0.388
1410209	0.373181
1070475	-0.384189
2320392	-0.384824
290114	-0.388258
6020674	-0.39283
5310300	-0.403311
2340112	-0.405539
3450630	-0.407004
620682	-0.412798
990474	-0.416298
2600672	-0.420105
3710189	-0.448873
3060278	-0.451983
2260296	-0.463479
2600452	-0.47344
510747	-0.476301
1010653	-0.48386
4490706	-0.496728
5720112	-0.500064
3850292	-0.502431
7200670	-0.510995
1010494	-0.514625
630753	-0.519322
4210332	-0.529074
830609	-0.532579
3440424	-0.541267
4480008	-0.570315
4850673	-0.578002
2070730	-0.580192
380370	-0.590739
5910138	-0.608551
5910397	-0.609691
160204	-0.618812
5910196	-0.627884
2630561	-0.643472
6510327	-0.658545
2100139	-0.660283
2710196	-0.663135
6760021	-0.663583
70041	-0.665965
7550707	-0.666908
5310369	-0.669376
1660451	-0.672383
5960132	-0.682102
2060280	-0.685293
1990280	-0.70787
730605	-0.70901
6520273	-0.758577
5870475	-0.762989
6220148	-0.767908
6200014	-0.774061
4890056	-0.777526
1230296	-0.780543
450382	-0.786632
520224	-0.787874
130326	-0.7892
60500	-0.79326
2640255	-0.797325
2450286	-0.801583
5550220	-0.80818
2120445	-0.822411
3060397	-0.832269
2690608	-0.833432
4490403	-0.835382
4860463	-0.83733
3610372	-0.84744
2940040	-0.848669
1110722	-0.857889
770187	-0.859357
460630	-0.859777
5490008	-0.873621
630100	-0.878877
6860678	-0.892014
2230403	-0.89925
7610537	-0.907758
3850414	-0.93232
5960086	-0.943984
4640239	-0.945492
5910154	-0.948299
2600538	-0.948369
1780730	-0.956221
1090437	-0.957543
3800110	-0.961002
6480440	-0.964632
2340082	-0.972863
580719	-1.02912
5550356	-1.0492
10176	-1.06815
1300608	-1.13802
1430427	-1.21559
4850390	-1.36193
830619	-1.36427
1710368	-1.40061
5720278	-1.64652
60639	-1.68479
4180524	-1.77729
3850189	-2.23529
