# Supplementary material for: EZH2 Depletion Blocks the Proliferation of Colon Cancer Cells
Source: PLoS One. 2011 Jul 13;6(7):e21651. doi: 10.1371/journal.pone.0021651 (PMC3135584; doi:10.1371/journal.pone.0021651)
Supplement: Table S3 — Transcripts significantly affected upon EZH2 depletion in both LoVo and DLD1 cells. (XLS) [file pone.0021651.s004.xls]

## Sheet: Sheet1
Probe ID	Symbol	Entrez ID	logFC LoVo	logFC DLD1	Definition
620102	MALL	7851	1.37773	3.28319	Homo sapiens mal, T-cell differentiation protein-like (MALL), mRNA.
4070300	PANX2	56666	1.35293	2.34348	Homo sapiens pannexin 2 (PANX2), mRNA.
1470209	TMCO1	54499	1.15131	2.14795	Homo sapiens transmembrane and coiled-coil domains 1 (TMCO1), mRNA.
1990546	MLEC	9761	1.09265	2.09056	Homo sapiens malectin (MLEC), mRNA.
1780601	MLEC	9761	1.14022	1.95538	Homo sapiens malectin (MLEC), mRNA.
2940075	STRADB	55437	1.24226	1.86361	Homo sapiens STE20-related kinase adaptor beta (STRADB), mRNA.
3370048	SURF4	6836	0.977928	1.71286	Homo sapiens surfeit 4 (SURF4), mRNA.
5560075	MFGE8	4240	1.24401	1.67389	Homo sapiens milk fat globule-EGF factor 8 protein (MFGE8), mRNA.
6900278	FYCO1	79443	0.942963	1.54881	Homo sapiens FYVE and coiled-coil domain containing 1 (FYCO1), mRNA.
4210626	SLC25A22	79751	0.659605	1.49943	Homo sapiens solute carrier family 25 (mitochondrial carrier: glutamate), member 22 (SLC25A22), nuclear gene encoding mitochondrial protein, mRNA.
3450577	APLP2	334	1.10516	1.48533	Homo sapiens amyloid beta (A4) precursor-like protein 2 (APLP2), mRNA.
780270	TIMP2	7077	1.07369	1.41272	Homo sapiens TIMP metallopeptidase inhibitor 2 (TIMP2), mRNA.
2510593	HRASLS3	11145	0.99965	1.36188	Homo sapiens HRAS-like suppressor 3 (HRASLS3), mRNA.
20465	MRPL36	64979	0.548042	1.33005	Homo sapiens mitochondrial ribosomal protein L36 (MRPL36), nuclear gene encoding mitochondrial protein, mRNA.
1770133	LOC389599	389599	0.904105	1.32263	PREDICTED: Homo sapiens similar to amyotrophic lateral sclerosis 2 (juvenile) chromosome region, candidate 2 (LOC389599), mRNA.
990735	RNF149	284996	1.08922	1.27309	Homo sapiens ring finger protein 149 (RNF149), mRNA.
5570224	C17orf63	55731	0.456353	1.21541	Homo sapiens chromosome 17 open reading frame 63 (C17orf63), transcript variant 1, mRNA.
6130064	MEA1	4201	0.795444	1.14036	Homo sapiens male-enhanced antigen 1 (MEA1), mRNA.
1940273	SGSM2	9905	0.707283	1.13779	Homo sapiens small G protein signaling modulator 2 (SGSM2), transcript variant 1, mRNA.
3180070	OLFML3	56944	0.971621	1.12921	Homo sapiens olfactomedin-like 3 (OLFML3), mRNA.
6100382	RTKN	6242	0.855476	1.07167	Homo sapiens rhotekin (RTKN), transcript variant 2, mRNA.
2060091	DAG1	1605	0.785156	1.04505	Homo sapiens dystroglycan 1 (dystrophin-associated glycoprotein 1) (DAG1), mRNA.
460113	MAGED1	9500	0.600305	1.01698	Homo sapiens melanoma antigen family D, 1 (MAGED1), transcript variant 3, mRNA.
2140097	PIK3R2	5296	0.752087	1.01492	Homo sapiens phosphoinositide-3-kinase, regulatory subunit 2 (beta) (PIK3R2), mRNA.
1050671	EGFR	1956	0.843459	0.978554	Homo sapiens epidermal growth factor receptor (erythroblastic leukemia viral (v-erb-b) oncogene homolog, avian) (EGFR), transcript variant 1, mRNA.
4830682	CCDC92	80212	1.06777	0.97082	Homo sapiens coiled-coil domain containing 92 (CCDC92), mRNA.
6020564	RRAGA	10670	0.421253	0.968872	Homo sapiens Ras-related GTP binding A (RRAGA), mRNA.
3610671	SCD5	79966	1.09222	0.963371	Homo sapiens stearoyl-CoA desaturase 5 (SCD5), transcript variant 1, mRNA.
1260241	EIF4EBP2	1979	0.707083	0.958881	Homo sapiens eukaryotic translation initiation factor 4E binding protein 2 (EIF4EBP2), mRNA.
6580484	MOV10	4343	0.821204	0.936207	Homo sapiens Mov10, Moloney leukemia virus 10, homolog (mouse) (MOV10), mRNA.
1990280	ZNF280D	54816	-0.70787	0.898949	Homo sapiens zinc finger protein 280D (ZNF280D), transcript variant 2, mRNA.
4560717	MDK	4192	1.53367	0.872345	Homo sapiens midkine (neurite growth-promoting factor 2) (MDK), transcript variant 1, mRNA.
7000114	PPIC	5480	0.709272	0.868737	Homo sapiens peptidylprolyl isomerase C (cyclophilin C) (PPIC), mRNA.
4390300	TOB1	10140	0.682217	0.851683	Homo sapiens transducer of ERBB2, 1 (TOB1), mRNA.
770475		NA	0.711648	0.843741	Homo sapiens mRNA for KIAA0574 protein, partial cds
130519	STAT2	6773	1.04936	0.815686	Homo sapiens signal transducer and activator of transcription 2, 113kDa (STAT2), mRNA.
2600397	RPESP	157869	0.483794	0.809029	Homo sapiens RPE-spondin (RPESP), mRNA.
6590592	SDC1	6382	0.763194	0.80888	Homo sapiens syndecan 1 (SDC1), transcript variant 1, mRNA.
6280224	CYP26B1	56603	0.77581	0.784431	Homo sapiens cytochrome P450, family 26, subfamily B, polypeptide 1 (CYP26B1), mRNA.
2940632	KCTD14	65987	0.848445	0.741277	Homo sapiens potassium channel tetramerisation domain containing 14 (KCTD14), mRNA.
6560156	DUSP3	1845	0.681173	0.739648	Homo sapiens dual specificity phosphatase 3 (vaccinia virus phosphatase VH1-related) (DUSP3), mRNA.
2640408	DENND5A	23258	0.404768	0.738504	Homo sapiens DENN/MADD domain containing 5A (DENND5A), mRNA.
1260020	TP53I3	9540	0.677505	0.724501	Homo sapiens tumor protein p53 inducible protein 3 (TP53I3), transcript variant 2, mRNA.
3400360	MAPRE2	10982	1.23751	0.718735	Homo sapiens microtubule-associated protein, RP/EB family, member 2 (MAPRE2), mRNA.
2650762	ITM2C	81618	0.685188	0.71337	Homo sapiens integral membrane protein 2C (ITM2C), transcript variant 2, mRNA.
1110669	ITM2C	81618	0.632146	0.6893	Homo sapiens integral membrane protein 2C (ITM2C), transcript variant 2, mRNA.
7040270	ZNF362	149076	0.704989	0.671994	Homo sapiens zinc finger protein 362 (ZNF362), mRNA.
6110195	ZCCHC24	219654	0.51329	0.669033	Homo sapiens zinc finger, CCHC domain containing 24 (ZCCHC24), mRNA.
3390551	C14orf78	113146	1.03417	0.666913	PREDICTED: Homo sapiens chromosome 14 open reading frame 78 (C14orf78), mRNA.
1170647	ACADVL	37	0.4377	0.666381	Homo sapiens acyl-Coenzyme A dehydrogenase, very long chain (ACADVL), nuclear gene encoding mitochondrial protein, transcript variant 2, mRNA.
5960021		NA	0.687131	0.632806	Homo sapiens cDNA FLJ13267 fis, clone OVARC1000964
620692	SLC25A42	284439	0.538621	0.628059	Homo sapiens solute carrier family 25, member 42 (SLC25A42), mRNA.
6420050	NPTX2	4885	0.748544	0.626667	Homo sapiens neuronal pentraxin II (NPTX2), mRNA.
2710646	MSRB2	22921	0.604533	0.61911	Homo sapiens methionine sulfoxide reductase B2 (MSRB2), mRNA.
4780072	TCEAL3	85012	0.730879	0.615463	Homo sapiens transcription elongation factor A (SII)-like 3 (TCEAL3), transcript variant 1, mRNA.
7000356	RXRA	6256	0.560304	0.6152	Homo sapiens retinoid X receptor, alpha (RXRA), mRNA.
2340709	ZMYM3	9203	0.747659	0.614705	Homo sapiens zinc finger, MYM-type 3 (ZMYM3), transcript variant 2, mRNA.
360626	CMIP	80790	0.808449	0.607238	Homo sapiens c-Maf-inducing protein (CMIP), transcript variant Tc-mip, mRNA.
990372	COL17A1	1308	0.973857	0.60567	Homo sapiens collagen, type XVII, alpha 1 (COL17A1), mRNA.
4560576	MYD88	4615	0.754138	0.603273	Homo sapiens myeloid differentiation primary response gene (88) (MYD88), mRNA.
4890743	IQSEC1	9922	0.367811	0.601605	Homo sapiens IQ motif and Sec7 domain 1 (IQSEC1), mRNA.
4890093	BRP44L	51660	0.279707	0.596346	Homo sapiens brain protein 44-like (BRP44L), mRNA.
4900133	SRPX	8406	1.11095	0.587611	Homo sapiens sushi-repeat-containing protein, X-linked (SRPX), mRNA.
60136	CPVL	54504	1.11264	0.550917	Homo sapiens carboxypeptidase, vitellogenic-like (CPVL), transcript variant 1, mRNA.
5260594	AHNAK2	113146	1.0413	0.550124	Homo sapiens AHNAK nucleoprotein 2 (AHNAK2), mRNA.
3120437	CRAT	1384	0.400558	0.546588	Homo sapiens carnitine acetyltransferase (CRAT), nuclear gene encoding mitochondrial protein, transcript variant 1, mRNA.
2140671	DBNL	28988	0.650074	0.545404	Homo sapiens drebrin-like (DBNL), transcript variant 2, mRNA.
5910600	FAM57A	79850	0.474128	0.544881	Homo sapiens family with sequence similarity 57, member A (FAM57A), mRNA.
870468	KCNMB4	27345	0.510822	0.542732	Homo sapiens potassium large conductance calcium-activated channel, subfamily M, beta member 4 (KCNMB4), mRNA.
5260403	ST3GAL5	8869	0.575095	0.532637	Homo sapiens ST3 beta-galactoside alpha-2,3-sialyltransferase 5 (ST3GAL5), transcript variant 2, mRNA.
4200692	NEU1	4758	1.1146	0.522838	Homo sapiens sialidase 1 (lysosomal sialidase) (NEU1), mRNA.
1500491	PDE6D	5147	0.516782	0.513416	Homo sapiens phosphodiesterase 6D, cGMP-specific, rod, delta (PDE6D), mRNA.
2510477	B3GALT6	126792	0.662497	0.512948	Homo sapiens UDP-Gal:betaGal beta 1,3-galactosyltransferase polypeptide 6 (B3GALT6), mRNA.
5310360	TLE4	7091	0.913012	0.50927	Homo sapiens transducin-like enhancer of split 4 (E(sp1) homolog, Drosophila) (TLE4), mRNA.
5310168	HLA-B	3106	1.07164	0.508418	Homo sapiens major histocompatibility complex, class I, B (HLA-B), mRNA.
770564	C1orf115	79762	0.658111	0.504072	Homo sapiens chromosome 1 open reading frame 115 (C1orf115), mRNA.
540075	NPC2	10577	0.724057	0.494097	Homo sapiens Niemann-Pick disease, type C2 (NPC2), mRNA.
670113	TPP1	1200	0.923947	0.472046	Homo sapiens tripeptidyl peptidase I (TPP1), mRNA.
6590438	REG4	83998	0.529033	0.468785	Homo sapiens regenerating islet-derived family, member 4 (REG4), mRNA.
1070451	ANXA5	308	0.519914	0.462962	Homo sapiens annexin A5 (ANXA5), mRNA.
1500112	ORMDL3	94103	0.454917	0.447479	Homo sapiens ORM1-like 3 (S. cerevisiae) (ORMDL3), mRNA.
2640377	PGCP	10404	0.476113	0.441005	Homo sapiens plasma glutamate carboxypeptidase (PGCP), mRNA.
5270021	UBE2E2	7325	0.545031	0.438017	Homo sapiens ubiquitin-conjugating enzyme E2E 2 (UBC4/5 homolog, yeast) (UBE2E2), mRNA.
2070403	CABLES2	81928	0.863507	0.428676	Homo sapiens Cdk5 and Abl enzyme substrate 2 (CABLES2), mRNA.
3060100	ADCY9	115	0.547879	0.428213	Homo sapiens adenylate cyclase 9 (ADCY9), mRNA.
1340598	MEGF8	1954	0.43228	0.419641	Homo sapiens multiple EGF-like-domains 8 (MEGF8), mRNA.
5910095	CCDC115	84317	0.648994	0.41116	Homo sapiens coiled-coil domain containing 115 (CCDC115), mRNA.
2630601		NA	0.577512	0.394314	Human mRNA for KIAA0280 gene, partial cds
150400	LBA1	9881	0.525161	0.381626	Homo sapiens lupus brain antigen 1 (LBA1), mRNA.
5080709	DUSP22	56940	0.527643	0.381544	PREDICTED: Homo sapiens dual specificity phosphatase 22 (DUSP22), mRNA.
1980403	ZNF395	55893	0.621347	0.375087	Homo sapiens zinc finger protein 395 (ZNF395), mRNA.
7040521	ZBTB46	140685	0.408088	0.370727	Homo sapiens zinc finger and BTB domain containing 46 (ZBTB46), mRNA.
1240392	GPR137B	7107	0.417472	0.34578	Homo sapiens G protein-coupled receptor 137B (GPR137B), mRNA.
2450762	IKBKE	9641	0.318407	0.340568	Homo sapiens inhibitor of kappa light polypeptide gene enhancer in B-cells, kinase epsilon (IKBKE), mRNA.
5860608	LOC400948	400948	0.494923	0.324878	PREDICTED: Homo sapiens similar to CG33774-PA (LOC400948), mRNA.
2470136	TLE4	7091	0.523649	0.30984	Homo sapiens transducin-like enhancer of split 4 (E(sp1) homolog, Drosophila) (TLE4), mRNA.
3130600	BTN3A1	11119	0.423092	0.308223	Homo sapiens butyrophilin, subfamily 3, member A1 (BTN3A1), mRNA.
7570195	KIAA0355	9710	0.47153	0.291831	Homo sapiens KIAA0355 (KIAA0355), mRNA.
6100075	GNAS	2778	0.339369	0.28006	Homo sapiens GNAS complex locus (GNAS), transcript variant 4, mRNA.
520239	SAMD11	148398	0.576579	0.256283	Homo sapiens sterile alpha motif domain containing 11 (SAMD11), mRNA.
4850673	UTP23	84294	-0.578002	-0.309231	Homo sapiens UTP23, small subunit (SSU) processome component, homolog (yeast) (UTP23), mRNA.
5960132	NOLC1	9221	-0.682102	-0.343226	Homo sapiens nucleolar and coiled-body phosphoprotein 1 (NOLC1), mRNA.
610445	PPFIA1	8500	-0.327689	-0.345945	Homo sapiens protein tyrosine phosphatase, receptor type, f polypeptide (PTPRF), interacting protein (liprin), alpha 1 (PPFIA1), transcript variant 1, mRNA.
5390451	DKK3	27122	0.411926	-0.358566	Homo sapiens dickkopf homolog 3 (Xenopus laevis) (DKK3), transcript variant 2, mRNA.
6480471	LOC645553	645553	0.771342	-0.365766	PREDICTED: Homo sapiens hypothetical LOC645553 (LOC645553), mRNA.
3060278	MGC15763	92106	-0.451983	-0.371775	Homo sapiens hypothetical protein BC008322 (MGC15763), mRNA.
3710189	LIAS	11019	-0.448873	-0.380474	Homo sapiens lipoic acid synthetase (LIAS), nuclear gene encoding mitochondrial protein, transcript variant 2, mRNA.
3850292	CHCHD4	131474	-0.502431	-0.399313	Homo sapiens coiled-coil-helix-coiled-coil-helix domain containing 4 (CHCHD4), nuclear gene encoding mitochondrial protein, transcript variant 2, mRNA.
6220148	LYAR	55646	-0.767908	-0.408143	Homo sapiens Ly1 antibody reactive homolog (mouse) (LYAR), mRNA.
2320392	C12orf65	91574	-0.384824	-0.424734	Homo sapiens chromosome 12 open reading frame 65 (C12orf65), mRNA.
4490403	IQCB1	9657	-0.835382	-0.451071	Homo sapiens IQ motif containing B1 (IQCB1), transcript variant 3, mRNA.
6510327	SNORD96A	619571	-0.658545	-0.472603	Homo sapiens small nucleolar RNA, C/D box 96A (SNORD96A), small nucleolar RNA.
380370	HSPC111	51491	-0.590739	-0.473647	Homo sapiens hypothetical protein HSPC111 (HSPC111), mRNA.
2600672	DDX27	55661	-0.420105	-0.492954	Homo sapiens DEAD (Asp-Glu-Ala-Asp) box polypeptide 27 (DDX27), mRNA.
5910397	LIAS	11019	-0.609691	-0.503631	Homo sapiens lipoic acid synthetase (LIAS), nuclear gene encoding mitochondrial protein, transcript variant 1, mRNA.
4210332	WDR73	84942	-0.529074	-0.519581	Homo sapiens WD repeat domain 73 (WDR73), mRNA.
3440424	LOC653820	653820	-0.541267	-0.55033	PREDICTED: Homo sapiens similar to family with sequence similarity 72, member A, transcript variant 1 (LOC653820), mRNA.
7200670	MRPS30	10884	-0.510995	-0.559754	Homo sapiens mitochondrial ribosomal protein S30 (MRPS30), nuclear gene encoding mitochondrial protein, mRNA.
1570709	FZD7	8324	0.507996	-0.561186	Homo sapiens frizzled homolog 7 (Drosophila) (FZD7), mRNA.
5550356	EXOSC8	11340	-1.0492	-0.594291	Homo sapiens exosome component 8 (EXOSC8), mRNA.
4850390	LOC388796	388796	-1.36193	-0.596125	Homo sapiens hypothetical LOC388796 (LOC388796), non-coding RNA.
5910154	NOP56	10528	-0.948299	-0.634225	Homo sapiens NOP56 ribonucleoprotein homolog (yeast) (NOP56), transcript variant 1, mRNA.
6200014	ZNF165	7718	-0.774061	-0.674699	Homo sapiens zinc finger protein 165 (ZNF165), mRNA.
1430427	SNORD16	595097	-1.21559	-0.688469	Homo sapiens small nucleolar RNA, C/D box 16 (SNORD16), small nucleolar RNA.
2690608	RPS7	6201	-0.833432	-0.691574	Homo sapiens ribosomal protein S7 (RPS7), mRNA.
1090437	GTPBP4	23560	-0.957543	-0.714741	Homo sapiens GTP binding protein 4 (GTPBP4), mRNA.
4890056	C16orf91	283951	-0.777526	-0.739271	Homo sapiens chromosome 16 open reading frame 91 (C16orf91), mRNA.
1110373	C15orf48	84419	0.964176	-0.782572	Homo sapiens chromosome 15 open reading frame 48 (C15orf48), transcript variant 2, mRNA.
5870475	SNORA62	6044	-0.762989	-0.8166	Homo sapiens small nucleolar RNA, H/ACA box 62 (SNORA62), small nucleolar RNA.
1300608	SNHG9	735301	-1.13802	-0.867665	Homo sapiens small nucleolar RNA host gene 9 (non-protein coding) (SNHG9), non-coding RNA.
520224	C3orf26	84319	-0.787874	-0.965725	Homo sapiens chromosome 3 open reading frame 26 (C3orf26), mRNA.
3610372	C3orf26	84319	-0.84744	-1.02103	Homo sapiens chromosome 3 open reading frame 26 (C3orf26), mRNA.
1710368	EZH2	2146	-1.40061	-1.05467	Homo sapiens enhancer of zeste homolog 2 (Drosophila) (EZH2), transcript variant 2, mRNA.
2450286	DHX33	56919	-0.801583	-1.17302	Homo sapiens DEAH (Asp-Glu-Ala-His) box polypeptide 33 (DHX33), mRNA.
2940040	BCCIP	56647	-0.848669	-1.17799	Homo sapiens BRCA2 and CDKN1A interacting protein (BCCIP), transcript variant A, mRNA.
60639	EZH2	2146	-1.68479	-1.18747	Homo sapiens enhancer of zeste homolog 2 (Drosophila) (EZH2), transcript variant 1, mRNA.
6480440	MRS2	57380	-0.964632	-1.29891	Homo sapiens MRS2 magnesium homeostasis factor homolog (S. cerevisiae) (MRS2), mRNA.
4180524	EZH2	2146	-1.77729	-1.48351	Homo sapiens enhancer of zeste homolog 2 (Drosophila) (EZH2), transcript variant 2, mRNA.
460630	PPA2	27068	-0.859777	-2.47122	Homo sapiens pyrophosphatase (inorganic) 2 (PPA2), nuclear gene encoding mitochondrial protein, transcript variant 3, mRNA.

## Sheet: Tabelle1
620102	1.37773	620102	1.37773	3.28319	620102	1.37773	3.28319
4070300	1.35293	4070300	1.35293	2.34348	4070300	1.35293	2.34348
1470209	1.15131	1470209	1.15131	2.14795	1470209	1.15131	2.14795
1990546	1.09265	1990546	1.09265	2.09056	1990546	1.09265	2.09056
1780601	1.14022	1780601	1.14022	1.95538	1780601	1.14022	1.95538
2940075	1.24226	2940075	1.24226	1.86361	2940075	1.24226	1.86361
3370048	0.977928	3370048	0.977928	1.71286	3370048	0.977928	1.71286
5560075	1.24401	5560075	1.24401	1.67389	5560075	1.24401	1.67389
6900278	0.942963	6900278	0.942963	1.54881	6900278	0.942963	1.54881
4210626	0.659605	4210626	0.659605	1.49943	4210626	0.659605	1.49943
3450577	1.10516	3450577	1.10516	1.48533	3450577	1.10516	1.48533
780270	1.07369	780270	1.07369	1.41272	780270	1.07369	1.41272
2510593	0.99965	2510593	0.99965	1.36188	2510593	0.99965	1.36188
20465	0.548042	20465	0.548042	1.33005	20465	0.548042	1.33005
1770133	0.904105	1770133	0.904105	1.32263	1770133	0.904105	1.32263
990735	1.08922	990735	1.08922	1.27309	990735	1.08922	1.27309
5570224	0.456353	5570224	0.456353	1.21541	5570224	0.456353	1.21541
6130064	0.795444	6130064	0.795444	1.14036	6130064	0.795444	1.14036
1940273	0.707283	1940273	0.707283	1.13779	1940273	0.707283	1.13779
3180070	0.971621	3180070	0.971621	1.12921	3180070	0.971621	1.12921
6100382	0.855476	6100382	0.855476	1.07167	6100382	0.855476	1.07167
2060091	0.785156	2060091	0.785156	1.04505	2060091	0.785156	1.04505
460113	0.600305	460113	0.600305	1.01698	460113	0.600305	1.01698
2140097	0.752087	2140097	0.752087	1.01492	2140097	0.752087	1.01492
1050671	0.843459	1050671	0.843459	0.978554	1050671	0.843459	0.978554
4830682	1.06777	4830682	1.06777	0.97082	4830682	1.06777	0.97082
6020564	0.421253	6020564	0.421253	0.968872	6020564	0.421253	0.968872
3610671	1.09222	3610671	1.09222	0.963371	3610671	1.09222	0.963371
1260241	0.707083	1260241	0.707083	0.958881	1260241	0.707083	0.958881
6580484	0.821204	6580484	0.821204	0.936207	6580484	0.821204	0.936207
1990280	-0.70787	1990280	-0.70787	0.898949	4560717	1.53367	0.872345
4560717	1.53367	4560717	1.53367	0.872345	7000114	0.709272	0.868737
7000114	0.709272	7000114	0.709272	0.868737	4390300	0.682217	0.851683
4390300	0.682217	4390300	0.682217	0.851683	770475	0.711648	0.843741
770475	0.711648	770475	0.711648	0.843741	130519	1.04936	0.815686
130519	1.04936	130519	1.04936	0.815686	2600397	0.483794	0.809029
2600397	0.483794	2600397	0.483794	0.809029	6590592	0.763194	0.80888
6590592	0.763194	6590592	0.763194	0.80888	6280224	0.77581	0.784431
6280224	0.77581	6280224	0.77581	0.784431	2940632	0.848445	0.741277
2940632	0.848445	2940632	0.848445	0.741277	6560156	0.681173	0.739648
6560156	0.681173	6560156	0.681173	0.739648	2640408	0.404768	0.738504
2640408	0.404768	2640408	0.404768	0.738504	1260020	0.677505	0.724501
1260020	0.677505	1260020	0.677505	0.724501	3400360	1.23751	0.718735
3400360	1.23751	3400360	1.23751	0.718735	2650762	0.685188	0.71337
2650762	0.685188	2650762	0.685188	0.71337	1110669	0.632146	0.6893
1110669	0.632146	1110669	0.632146	0.6893	7040270	0.704989	0.671994
7040270	0.704989	7040270	0.704989	0.671994	6110195	0.51329	0.669033
6110195	0.51329	6110195	0.51329	0.669033	3390551	1.03417	0.666913
3390551	1.03417	3390551	1.03417	0.666913	1170647	0.4377	0.666381
1170647	0.4377	1170647	0.4377	0.666381	5960021	0.687131	0.632806
5960021	0.687131	5960021	0.687131	0.632806	620692	0.538621	0.628059
620692	0.538621	620692	0.538621	0.628059	6420050	0.748544	0.626667
6420050	0.748544	6420050	0.748544	0.626667	2710646	0.604533	0.61911
2710646	0.604533	2710646	0.604533	0.61911	4780072	0.730879	0.615463
4780072	0.730879	4780072	0.730879	0.615463	7000356	0.560304	0.6152
7000356	0.560304	7000356	0.560304	0.6152	2340709	0.747659	0.614705
2340709	0.747659	2340709	0.747659	0.614705	360626	0.808449	0.607238
360626	0.808449	360626	0.808449	0.607238	990372	0.973857	0.60567
990372	0.973857	990372	0.973857	0.60567	4560576	0.754138	0.603273
4560576	0.754138	4560576	0.754138	0.603273	4890743	0.367811	0.601605
4890743	0.367811	4890743	0.367811	0.601605	4890093	0.279707	0.596346
4890093	0.279707	4890093	0.279707	0.596346	4900133	1.11095	0.587611
4900133	1.11095	4900133	1.11095	0.587611	60136	1.11264	0.550917
60136	1.11264	60136	1.11264	0.550917	5260594	1.0413	0.550124
5260594	1.0413	5260594	1.0413	0.550124	3120437	0.400558	0.546588
3120437	0.400558	3120437	0.400558	0.546588	2140671	0.650074	0.545404
2140671	0.650074	2140671	0.650074	0.545404	5910600	0.474128	0.544881
5910600	0.474128	5910600	0.474128	0.544881	870468	0.510822	0.542732
870468	0.510822	870468	0.510822	0.542732	5260403	0.575095	0.532637
5260403	0.575095	5260403	0.575095	0.532637	4200692	1.1146	0.522838
4200692	1.1146	4200692	1.1146	0.522838	1500491	0.516782	0.513416
1500491	0.516782	1500491	0.516782	0.513416	2510477	0.662497	0.512948
2510477	0.662497	2510477	0.662497	0.512948	5310360	0.913012	0.50927
5310360	0.913012	5310360	0.913012	0.50927	5310168	1.07164	0.508418
5310168	1.07164	5310168	1.07164	0.508418	770564	0.658111	0.504072
770564	0.658111	770564	0.658111	0.504072	540075	0.724057	0.494097
540075	0.724057	540075	0.724057	0.494097	670113	0.923947	0.472046
670113	0.923947	670113	0.923947	0.472046	6590438	0.529033	0.468785
6590438	0.529033	6590438	0.529033	0.468785	1070451	0.519914	0.462962
1070451	0.519914	1070451	0.519914	0.462962	1500112	0.454917	0.447479
1500112	0.454917	1500112	0.454917	0.447479	2640377	0.476113	0.441005
2640377	0.476113	2640377	0.476113	0.441005	5270021	0.545031	0.438017
5270021	0.545031	5270021	0.545031	0.438017	2070403	0.863507	0.428676
2070403	0.863507	2070403	0.863507	0.428676	3060100	0.547879	0.428213
3060100	0.547879	3060100	0.547879	0.428213	1340598	0.43228	0.419641
1340598	0.43228	1340598	0.43228	0.419641	5910095	0.648994	0.41116
5910095	0.648994	5910095	0.648994	0.41116	2630601	0.577512	0.394314
2630601	0.577512	2630601	0.577512	0.394314	150400	0.525161	0.381626
150400	0.525161	150400	0.525161	0.381626	5080709	0.527643	0.381544
5080709	0.527643	5080709	0.527643	0.381544	1570709	0.507996	-0.561186
1980403	0.621347	3710189	-0.448873	-0.380474	1110373	0.964176	-0.782572
7040521	0.408088	3850292	-0.502431	-0.399313
3060278	-0.451983	6220148	-0.767908	-0.408143
3710189	-0.448873	2320392	-0.384824	-0.424734
3850292	-0.502431	4490403	-0.835382	-0.451071
6220148	-0.767908	6510327	-0.658545	-0.472603
2320392	-0.384824	380370	-0.590739	-0.473647
4490403	-0.835382	2600672	-0.420105	-0.492954
6510327	-0.658545	5910397	-0.609691	-0.503631
380370	-0.590739	4210332	-0.529074	-0.519581
2600672	-0.420105	3440424	-0.541267	-0.55033
5910397	-0.609691	7200670	-0.510995	-0.559754
4210332	-0.529074	1570709	0.507996	-0.561186
3440424	-0.541267	5550356	-1.0492	-0.594291
7200670	-0.510995	4850390	-1.36193	-0.596125
1570709	0.507996	5910154	-0.948299	-0.634225
5550356	-1.0492	6200014	-0.774061	-0.674699
4850390	-1.36193	1430427	-1.21559	-0.688469
5910154	-0.948299	2690608	-0.833432	-0.691574
6200014	-0.774061	1090437	-0.957543	-0.714741
1430427	-1.21559	4890056	-0.777526	-0.739271
2690608	-0.833432	1110373	0.964176	-0.782572
1090437	-0.957543	5870475	-0.762989	-0.8166
4890056	-0.777526	1300608	-1.13802	-0.867665
1110373	0.964176	520224	-0.787874	-0.965725
5870475	-0.762989	3610372	-0.84744	-1.02103
1300608	-1.13802	1710368	-1.40061	-1.05467
520224	-0.787874	2450286	-0.801583	-1.17302
3610372	-0.84744	2940040	-0.848669	-1.17799
1710368	-1.40061	60639	-1.68479	-1.18747
2450286	-0.801583	6480440	-0.964632	-1.29891
2940040	-0.848669	4180524	-1.77729	-1.48351
60639	-1.68479	460630	-0.859777	-2.47122
6480440	-0.964632
4180524	-1.77729
460630	-0.859777
